# Supplementary material for: ﻿Synopsis of the genus Elymus (Poaceae) in Uzbekistan (Middle Asia) with a description of Elymusuzbekistanicus a new species from Turkestan Mts
Source: PhytoKeys. 2025 Jun 3;257:9–50. doi: 10.3897/phytokeys.257.142950 (PMC12152488; doi:10.3897/phytokeys.257.142950)
Supplement: XML Treatment for Elymus caninus [file phytokeys.257.142950-treatment3.xml]

<!DOCTYPE tp:taxon-treatment
  PUBLIC "-//TaxonX//DTD Taxonomic Treatment Publishing DTD v0 20100105//EN" "tax-treatment-NSO.dtd">
<tp:taxon-treatment xmlns:tp="http://www.plazi.org/taxpub"><tp:treatment-meta><kwd-group><label>Taxon classification</label><kwd>
                <named-content content-type="kingdom">Plantae</named-content>
              </kwd><kwd>
                <named-content content-type="order">Poales</named-content>
              </kwd><kwd>
                <named-content content-type="family">Poaceae</named-content>
              </kwd></kwd-group><mixed-citation publication-type="journal"><person-group><name><surname>Alieva</surname><given-names>Kumush B.</given-names></name><name><surname>Peng</surname><given-names>Yilong</given-names></name><name><surname>Usupbaev</surname><given-names>Adilet</given-names></name><name><surname>Tojibaev</surname><given-names>Komiljon Sh.</given-names></name><name><surname>Yusupov</surname><given-names>Ziyoviddin</given-names></name><name><surname>Ergashov</surname><given-names>Ibrokhimjon</given-names></name><name><surname>Azimova</surname><given-names>Dilnoza</given-names></name><name><surname>Jiang</surname><given-names>Zhilin</given-names></name></person-group><article-title>﻿Synopsis of the genus <italic><tp:taxon-name><tp:taxon-name-part taxon-name-part-type="genus" reg="Elymus">Elymus</tp:taxon-name-part></tp:taxon-name></italic> (<tp:taxon-name><tp:taxon-name-part taxon-name-part-type="family">Poaceae</tp:taxon-name-part></tp:taxon-name>) in Uzbekistan (Middle Asia) with a description of <italic><tp:taxon-name><tp:taxon-name-part taxon-name-part-type="genus" reg="Elymus">Elymus</tp:taxon-name-part><tp:taxon-name-part taxon-name-part-type="species" reg="uzbekistanicus">uzbekistanicus</tp:taxon-name-part></tp:taxon-name></italic> a new species from Turkestan Mts</article-title><source>PhytoKeys</source><day>03</day><month>06</month><year>2025</year><volume>257</volume><fpage>9</fpage><lpage>50</lpage><pub-id pub-id-type="doi">10.3897/phytokeys.257.142950</pub-id></mixed-citation></tp:treatment-meta><tp:nomenclature><label>﻿1.</label><tp:taxon-name>
              <object-id xmlns:xlink="http://www.w3.org/1999/xlink" content-type="arpha" xlink:type="simple">E6771FDA-A543-5760-AF54-0B79B6D7ADED</object-id>
              <tp:taxon-name-part taxon-name-part-type="genus" reg="Elymus">Elymus</tp:taxon-name-part>
              <tp:taxon-name-part taxon-name-part-type="species" reg="caninus">caninus</tp:taxon-name-part>
            </tp:taxon-name><tp:taxon-authority>(L.) L. in Fl. Suec., ed. 2: 39 (1755)</tp:taxon-authority><tp:nomenclature-citation-list><tp:nomenclature-citation><tp:taxon-name>
                  <tp:taxon-name-part taxon-name-part-type="genus" reg="Agropyron"/>
                  <tp:taxon-name-part taxon-name-part-type="species" reg="caninum"/>
                </tp:taxon-name><comment>≡ <tp:taxon-name><tp:taxon-name-part taxon-name-part-type="genus" reg="Agropyron">Agropyron</tp:taxon-name-part><tp:taxon-name-part taxon-name-part-type="species" reg="caninum">caninum</tp:taxon-name-part></tp:taxon-name> (L.) P.Beauv. in Ess. Agrostogr.: 102 (1812). ≡ <tp:taxon-name><tp:taxon-name-part taxon-name-part-type="genus" reg="Elytrigia">Elytrigia</tp:taxon-name-part><tp:taxon-name-part taxon-name-part-type="species" reg="canina">canina</tp:taxon-name-part></tp:taxon-name> (L.) Drobow in Fl. Uzbekistan. 1: 539 (1941). ≡ <tp:taxon-name><tp:taxon-name-part taxon-name-part-type="genus" reg="Goulardia">Goulardia</tp:taxon-name-part><tp:taxon-name-part taxon-name-part-type="species" reg="canina">canina</tp:taxon-name-part></tp:taxon-name> (L.) Husn. in Graminées: 83 (1899). ≡ <tp:taxon-name><tp:taxon-name-part taxon-name-part-type="genus" reg="Roegneria">Roegneria</tp:taxon-name-part><tp:taxon-name-part taxon-name-part-type="species" reg="canina">canina</tp:taxon-name-part></tp:taxon-name> (L.) Nevski in Trudy Bot. Inst. Akad. Nauk S.S.S.R., Ser. 1, Fl. Sist. Vyssh. Rast. 1: 24 (1933). ≡ <tp:taxon-name><tp:taxon-name-part taxon-name-part-type="genus" reg="Triticum">Triticum</tp:taxon-name-part><tp:taxon-name-part taxon-name-part-type="species" reg="caninum">caninum</tp:taxon-name-part></tp:taxon-name> L. in Sp. Pl.: 86 (1753), nom. cons. </comment></tp:nomenclature-citation><tp:nomenclature-citation><tp:taxon-name>
                  <tp:taxon-name-part taxon-name-part-type="genus" reg="Agropyron"/>
                  <tp:taxon-name-part taxon-name-part-type="species" reg="abchazicum"/>
                </tp:taxon-name><comment>= <tp:taxon-name><tp:taxon-name-part taxon-name-part-type="genus" reg="Agropyron">Agropyron</tp:taxon-name-part><tp:taxon-name-part taxon-name-part-type="species" reg="abchazicum">abchazicum</tp:taxon-name-part></tp:taxon-name> Woronow in Vĕstn. Tiflissk. Bot. Sada 22: 2 (1912). Type. ABKHAZIA. Hab. in pratis lapidosis subalpinis montis Dzychscha (Abchaziae et Circassiae confines) 6500', ubi 4 (17). VIII. 1905 detexi. (It lives in the stony meadows of the subalpine mountain Dzychscha (borders of Abkhazia and Circassia) 6500', 4 (17) August 1905. <tp:taxon-name><tp:taxon-name-part taxon-name-part-type="genus" reg="Collector">Collector</tp:taxon-name-part><tp:taxon-name-part taxon-name-part-type="species" reg="unknown">unknown</tp:taxon-name-part></tp:taxon-name>) (holotype LE). </comment></tp:nomenclature-citation><tp:nomenclature-citation><tp:taxon-name>
                  <tp:taxon-name-part taxon-name-part-type="genus" reg="Roegneria"/>
                  <tp:taxon-name-part taxon-name-part-type="species" reg="tuskaulensis"/>
                </tp:taxon-name><comment>= <tp:taxon-name><tp:taxon-name-part taxon-name-part-type="genus" reg="Roegneria">Roegneria</tp:taxon-name-part><tp:taxon-name-part taxon-name-part-type="species" reg="tuskaulensis">tuskaulensis</tp:taxon-name-part></tp:taxon-name> Vassilcz. in Bot. Mater. Gerb. Bot. Inst. Komarova Akad. Nauk S.S.S.R. 15: 36 (1953). Type. KYRGYZSTAN. Middle Asia, river basin Khoja-Ata, territory of the Arkit forestry, Sai, south of Sarai-Sai, at the side of the floodplain, 1500 m, 21 August 1950, <italic>I.T. Vasilchenko</italic> s.n. (holotype LE). </comment></tp:nomenclature-citation></tp:nomenclature-citation-list></tp:nomenclature><tp:treatment-sec sec-type="material" id="SECID0EHRAG"><title>Type.</title><p>Europe • Herb. Linnaeus No. 100.9 (LINN), typ. cons. prop. (designated by <xref ref-type="bibr" rid="B5">Andrés Sánchez et al. 2021</xref>: 1138).</p></tp:treatment-sec><tp:treatment-sec sec-type="description" id="SECID0ERRAG"><title>Description.</title><p>Stems 75–150 cm, glabrous, smooth. Leaves 5–10 mm wide, flat, green or bluish green, rough, glabrous or sparsely hairy abaxially. Spikes straight or slightly drooping, with a fairly large number of spikelets. Spikelets solitary along axis of the spike. Internodes of spikelet with short hairs. Glumes lanceolate, abruptly narrowed apically, usually short awned; awn to 2 mm. Lemma abaxially mostly glabrous, smooth, with spicules only apically; awn straight or often slightly curved, 1.5–1.8 cm. Palea with small, densely arranged spicules along keels, apex narrowly rounded. Anthers to 3 mm (Fig. <xref ref-type="fig" rid="F2">2</xref>). <italic>2n</italic> = <italic>28.</italic> (<xref ref-type="bibr" rid="B82">Tzvelev and Probatova 2019</xref>).</p><fig id="F2" position="float" orientation="portrait"><object-id xmlns:xlink="http://www.w3.org/1999/xlink" content-type="doi" xlink:type="simple">10.3897/phytokeys.257.142950.figure2</object-id><object-id xmlns:xlink="http://www.w3.org/1999/xlink" content-type="arpha" xlink:type="simple">AADD84AC-73CA-52C2-9D18-E4BE08E564D8</object-id><label>Figure 2.</label><caption><p><italic><tp:taxon-name><tp:taxon-name-part taxon-name-part-type="genus" reg="Elymus">Elymus</tp:taxon-name-part><tp:taxon-name-part taxon-name-part-type="species" reg="caninus">caninus</tp:taxon-name-part></tp:taxon-name></italic><bold>a</bold> spike <bold>b</bold> spikelet <bold>c</bold> glumes <bold>d</bold> lemmas and paleas <bold>e</bold> stem <bold>f</bold> node <bold>g</bold> ligule (<ext-link xmlns:xlink="http://www.w3.org/1999/xlink" xlink:href="10.13140/RG.2.2.12460.27527" ext-link-type="doi" xlink:type="simple">https://doi.org/10.13140/RG.2.2.12460.27527</ext-link>).</p></caption><graphic xmlns:xlink="http://www.w3.org/1999/xlink" xlink:href="phytokeys-257-009_article-142950__-g002.jpg" position="float" orientation="portrait" xlink:type="simple" id="oo_1344013.jpg"><uri content-type="original_file" xlink:type="simple">https://binary.pensoft.net/fig/1344013</uri></graphic></fig></tp:treatment-sec><tp:treatment-sec sec-type="phenology" id="SECID0EOTAG"><title>Phenology.</title><p>Flowering and fruiting: June-August.</p></tp:treatment-sec><tp:treatment-sec sec-type="habitat" id="SECID0ETTAG"><title>Habitat.</title><p>In forests (<italic><tp:taxon-name><tp:taxon-name-part taxon-name-part-type="genus" reg="Abies">Abies</tp:taxon-name-part></tp:taxon-name></italic>, <italic><tp:taxon-name><tp:taxon-name-part taxon-name-part-type="genus" reg="Picea">Picea</tp:taxon-name-part></tp:taxon-name></italic>, <italic><tp:taxon-name><tp:taxon-name-part taxon-name-part-type="genus" reg="Corylus">Corylus</tp:taxon-name-part></tp:taxon-name></italic>, <italic><tp:taxon-name><tp:taxon-name-part taxon-name-part-type="genus" reg="Juniperus">Juniperus</tp:taxon-name-part></tp:taxon-name></italic>, stunted <italic><tp:taxon-name><tp:taxon-name-part taxon-name-part-type="genus" reg="Juniperus">Juniperus</tp:taxon-name-part></tp:taxon-name></italic>, tugai, and open forests), shrubs (polydominant, mesophytic deciduous), and meadows (floodplains, mesophytic), across all mountain belts, 700–2800 m.</p></tp:treatment-sec><tp:treatment-sec sec-type="distribution" id="SECID0E3UAG"><title>General distribution.</title><p>North America, Europe, Scandinavia, the Mediterranean, Turkey, the Caucasus, Western and Eastern Siberia, Iran, China (Kashgar), Middle Asia (Tarbagatai, Dzhungarian Alatau, Tian Shan, Aral-Caspian Lowland).</p></tp:treatment-sec><tp:treatment-sec sec-type="distribution" id="SECID0EBVAG"><title>Distribution in Uzbekistan.</title><p>Tashkent Region (Fig. <xref ref-type="fig" rid="F3">3A</xref>). I-1 <bold>Western Tian Shan district</bold>. I-1-a <bold>Ugam-Pskem region.</bold> UGAM RANGE (Bostanlyk, eastern side along the bank of the stream in the upper reaches of the Navali-sai gorge, 2800 m, 30.07.1953, <italic>Pavlov 480</italic> [MW0808430, MW0808431; MW0808432]; In the vicinity of Sidzhak village, Sidzhak-sai stream. Alt.: 800–1000 m, 24.07.1973, <italic>Vašák</italic> s.n. [W1981–0007920]; Asia centralis, Tian-shan, montes Ugamski khrebet, in vicinitate pagi Sidzhak, apud rivulum Sharkrama-sai. Alt.: 700–1000 m, 26.07.1973, <italic>Vašák</italic> s.n. [W1982–0003370]); MAYDANTAL RANGE (Oygaing river valley, 2 km northeast of the mouth of the right bank of the Beshtor river. h=1650–1700 m. Birch Grove, 22.08.1971, <italic>Puchkova, Blativitch 45</italic> [TASH040340!, TASH040341!, TASH040342!]); I-1-b <bold>Western Chatkal region</bold>. CHATKAL RANGE (Gorge of the Kashka-Su River, 26.07.1936, <italic>Korotkova, Titov 1691</italic> [TASH040338!]; New section of Reserve, Chatkal Mountains, 70 km E of Tashkent, <italic>314205</italic> [USDA_NPGS3389682], <italic>314210</italic> [USDA_NPGS3389676]; Parkent nature reserve, 08.08.1960, <italic>Khokhrjakov</italic> s.n [W1963–0014241]).</p><fig id="F3" position="float" orientation="portrait"><object-id xmlns:xlink="http://www.w3.org/1999/xlink" content-type="doi" xlink:type="simple">10.3897/phytokeys.257.142950.figure3</object-id><object-id xmlns:xlink="http://www.w3.org/1999/xlink" content-type="arpha" xlink:type="simple">6CFB0CC7-D390-5969-88A3-8B58CBD4193F</object-id><label>Figure 3.</label><caption><p>Distribution maps of <italic><tp:taxon-name><tp:taxon-name-part taxon-name-part-type="genus" reg="Elymus">Elymus</tp:taxon-name-part></tp:taxon-name></italic> species in Uzbekistan <bold>A</bold><italic><tp:taxon-name><tp:taxon-name-part taxon-name-part-type="genus" reg="Elymus">E.</tp:taxon-name-part><tp:taxon-name-part taxon-name-part-type="species" reg="caninus">caninus</tp:taxon-name-part></tp:taxon-name></italic><bold>B</bold><italic><tp:taxon-name><tp:taxon-name-part taxon-name-part-type="genus" reg="Elymus">E.</tp:taxon-name-part><tp:taxon-name-part taxon-name-part-type="species" reg="lachnophyllus">lachnophyllus</tp:taxon-name-part></tp:taxon-name></italic><bold>C</bold><italic><tp:taxon-name><tp:taxon-name-part taxon-name-part-type="genus" reg="Elymus">E.</tp:taxon-name-part><tp:taxon-name-part taxon-name-part-type="species" reg="fedtschenkoi">fedtschenkoi</tp:taxon-name-part></tp:taxon-name></italic><bold>D</bold><italic><tp:taxon-name><tp:taxon-name-part taxon-name-part-type="genus" reg="Elymus">E.</tp:taxon-name-part><tp:taxon-name-part taxon-name-part-type="species" reg="longearistatus">longearistatus</tp:taxon-name-part></tp:taxon-name></italic><bold>E</bold><italic><tp:taxon-name><tp:taxon-name-part taxon-name-part-type="genus" reg="Elymus">E.</tp:taxon-name-part><tp:taxon-name-part taxon-name-part-type="species" reg="macrochaetus">macrochaetus</tp:taxon-name-part></tp:taxon-name></italic><bold>F</bold><italic><tp:taxon-name><tp:taxon-name-part taxon-name-part-type="genus" reg="Elymus">E.</tp:taxon-name-part><tp:taxon-name-part taxon-name-part-type="species" reg="nevskii">nevskii</tp:taxon-name-part></tp:taxon-name></italic><bold>G</bold><italic><tp:taxon-name><tp:taxon-name-part taxon-name-part-type="genus" reg="Elymus">E.</tp:taxon-name-part><tp:taxon-name-part taxon-name-part-type="species" reg="praeruptus">praeruptus</tp:taxon-name-part></tp:taxon-name></italic><bold>H</bold><italic><tp:taxon-name><tp:taxon-name-part taxon-name-part-type="genus" reg="Elymus">E.</tp:taxon-name-part><tp:taxon-name-part taxon-name-part-type="species" reg="transhyrcanus">transhyrcanus</tp:taxon-name-part></tp:taxon-name></italic><bold>I</bold><italic><tp:taxon-name><tp:taxon-name-part taxon-name-part-type="genus" reg="Elymus">E.</tp:taxon-name-part><tp:taxon-name-part taxon-name-part-type="species" reg="tschimganicus">tschimganicus</tp:taxon-name-part></tp:taxon-name></italic><bold>J</bold><italic><tp:taxon-name><tp:taxon-name-part taxon-name-part-type="genus" reg="Elymus">E.</tp:taxon-name-part><tp:taxon-name-part taxon-name-part-type="species" reg="tianschanigenus">tianschanigenus</tp:taxon-name-part></tp:taxon-name></italic>.</p></caption><graphic xmlns:xlink="http://www.w3.org/1999/xlink" xlink:href="phytokeys-257-009_article-142950__-g003.jpg" position="float" orientation="portrait" xlink:type="simple" id="oo_1344014.jpg"><uri content-type="original_file" xlink:type="simple">https://binary.pensoft.net/fig/1344014</uri></graphic></fig></tp:treatment-sec><ref-list><ref id="B5"><mixed-citation xmlns:xlink="http://www.w3.org/1999/xlink" xlink:type="simple"><person-group><name name-style="western"><surname>Andrés Sánchez</surname><given-names>S</given-names></name><name name-style="western"><surname>Lucía</surname><given-names>V</given-names></name><name name-style="western"><surname>Martínez Ortega</surname><given-names>MM</given-names></name><name name-style="western"><surname>Rico</surname><given-names>E</given-names></name></person-group> (<year>2021</year>) <article-title>(2839) Proposal to conserve the name <italic><tp:taxon-name><tp:taxon-name-part taxon-name-part-type="genus">Triticum</tp:taxon-name-part><tp:taxon-name-part taxon-name-part-type="species">caninum</tp:taxon-name-part></tp:taxon-name></italic> (<italic><tp:taxon-name><tp:taxon-name-part taxon-name-part-type="genus">Elymus</tp:taxon-name-part><tp:taxon-name-part taxon-name-part-type="species">caninus</tp:taxon-name-part></tp:taxon-name></italic>) (<tp:taxon-name><tp:taxon-name-part taxon-name-part-type="family">Poaceae</tp:taxon-name-part></tp:taxon-name>) with a conserved type.</article-title><source>Taxon</source><volume>70</volume>(<issue>5</issue>): <fpage>1138</fpage>–<lpage>1139</lpage>. <ext-link xlink:href="10.1002/tax.12582" ext-link-type="doi" xlink:type="simple">https://doi.org/10.1002/tax.12582</ext-link></mixed-citation></ref><ref id="B82"><mixed-citation xmlns:xlink="http://www.w3.org/1999/xlink" xlink:type="simple"><person-group><name name-style="western"><surname>Tzvelev</surname><given-names>NN</given-names></name><name name-style="western"><surname>Probatova</surname><given-names>NS</given-names></name></person-group> (<year>2019</year>) Zlaki Rosii. Moskva, 646.</mixed-citation></ref></ref-list></tp:taxon-treatment>
