# Supplementary material for: ﻿Synopsis of the genus Elymus (Poaceae) in Uzbekistan (Middle Asia) with a description of Elymusuzbekistanicus a new species from Turkestan Mts
Source: PhytoKeys. 2025 Jun 3;257:9–50. doi: 10.3897/phytokeys.257.142950 (PMC12152488; doi:10.3897/phytokeys.257.142950)
Supplement: XML Treatment for Elymus fedtschenkoi [file phytokeys.257.142950-treatment4.xml]

<!DOCTYPE tp:taxon-treatment
  PUBLIC "-//TaxonX//DTD Taxonomic Treatment Publishing DTD v0 20100105//EN" "tax-treatment-NSO.dtd">
<tp:taxon-treatment xmlns:tp="http://www.plazi.org/taxpub"><tp:treatment-meta><kwd-group><label>Taxon classification</label><kwd>
                <named-content content-type="kingdom">Plantae</named-content>
              </kwd><kwd>
                <named-content content-type="order">Poales</named-content>
              </kwd><kwd>
                <named-content content-type="family">Poaceae</named-content>
              </kwd></kwd-group><mixed-citation publication-type="journal"><person-group><name><surname>Alieva</surname><given-names>Kumush B.</given-names></name><name><surname>Peng</surname><given-names>Yilong</given-names></name><name><surname>Usupbaev</surname><given-names>Adilet</given-names></name><name><surname>Tojibaev</surname><given-names>Komiljon Sh.</given-names></name><name><surname>Yusupov</surname><given-names>Ziyoviddin</given-names></name><name><surname>Ergashov</surname><given-names>Ibrokhimjon</given-names></name><name><surname>Azimova</surname><given-names>Dilnoza</given-names></name><name><surname>Jiang</surname><given-names>Zhilin</given-names></name></person-group><article-title>﻿Synopsis of the genus <italic><tp:taxon-name><tp:taxon-name-part taxon-name-part-type="genus" reg="Elymus">Elymus</tp:taxon-name-part></tp:taxon-name></italic> (<tp:taxon-name><tp:taxon-name-part taxon-name-part-type="family">Poaceae</tp:taxon-name-part></tp:taxon-name>) in Uzbekistan (Middle Asia) with a description of <italic><tp:taxon-name><tp:taxon-name-part taxon-name-part-type="genus" reg="Elymus">Elymus</tp:taxon-name-part><tp:taxon-name-part taxon-name-part-type="species" reg="uzbekistanicus">uzbekistanicus</tp:taxon-name-part></tp:taxon-name></italic> a new species from Turkestan Mts</article-title><source>PhytoKeys</source><day>03</day><month>06</month><year>2025</year><volume>257</volume><fpage>9</fpage><lpage>50</lpage><pub-id pub-id-type="doi">10.3897/phytokeys.257.142950</pub-id></mixed-citation></tp:treatment-meta><tp:nomenclature><label>﻿2.</label><tp:taxon-name>
              <object-id xmlns:xlink="http://www.w3.org/1999/xlink" content-type="arpha" xlink:type="simple">F7952899-FDA3-52D5-9697-514E2A261564</object-id>
              <tp:taxon-name-part taxon-name-part-type="genus" reg="Elymus">Elymus</tp:taxon-name-part>
              <tp:taxon-name-part taxon-name-part-type="species" reg="fedtschenkoi">fedtschenkoi</tp:taxon-name-part>
            </tp:taxon-name><tp:taxon-authority>Tzvelev in Novosti Sist. Vyssh. Rast. 10: 21 (1973)</tp:taxon-authority><tp:nomenclature-citation-list><tp:nomenclature-citation><tp:taxon-name>
                  <tp:taxon-name-part taxon-name-part-type="genus" reg="Roegneria"/>
                  <tp:taxon-name-part taxon-name-part-type="species" reg="fedtschenkoi"/>
                </tp:taxon-name><comment>≡ <tp:taxon-name><tp:taxon-name-part taxon-name-part-type="genus" reg="Roegneria">Roegneria</tp:taxon-name-part><tp:taxon-name-part taxon-name-part-type="species" reg="fedtschenkoi">fedtschenkoi</tp:taxon-name-part></tp:taxon-name> (Tzvelev) N.R.Cui in Claves Pl. Xinjiang. 1: 158 (1982), nom. superfl. </comment></tp:nomenclature-citation><tp:nomenclature-citation><tp:taxon-name>
                  <tp:taxon-name-part taxon-name-part-type="genus" reg="Agropyron"/>
                  <tp:taxon-name-part taxon-name-part-type="species" reg="curvatum"/>
                </tp:taxon-name><comment>= <tp:taxon-name><tp:taxon-name-part taxon-name-part-type="genus" reg="Agropyron">Agropyron</tp:taxon-name-part><tp:taxon-name-part taxon-name-part-type="species" reg="curvatum">curvatum</tp:taxon-name-part></tp:taxon-name> Nevski in Izv. Bot. Sada Akad. Nauk S.S.S.R. 30: 629 (1931 publ. 1932). — non <tp:taxon-name><tp:taxon-name-part taxon-name-part-type="genus" reg="Elymus">Elymus</tp:taxon-name-part><tp:taxon-name-part taxon-name-part-type="species" reg="curvatus">curvatus</tp:taxon-name-part></tp:taxon-name> (Nevski) D.F.Cui in Fl. Xinjiangensis 6: 197 (1996), nom. illeg.; ≡ <tp:taxon-name><tp:taxon-name-part taxon-name-part-type="genus" reg="Roegneria">Roegneria</tp:taxon-name-part><tp:taxon-name-part taxon-name-part-type="species" reg="curvata">curvata</tp:taxon-name-part></tp:taxon-name> (Nevski) Nevski in Trudy Sredne-Aziatsk. Gosud. Univ., Ser. 8b, Bot. 17: 67 (1934). </comment></tp:nomenclature-citation><tp:nomenclature-citation><tp:taxon-name>
                  <tp:taxon-name-part taxon-name-part-type="genus" reg="Agropyron"/>
                  <tp:taxon-name-part taxon-name-part-type="species" reg="macrolepis"/>
                </tp:taxon-name><comment>= <tp:taxon-name><tp:taxon-name-part taxon-name-part-type="genus" reg="Agropyron">Agropyron</tp:taxon-name-part><tp:taxon-name-part taxon-name-part-type="species" reg="macrolepis">macrolepis</tp:taxon-name-part></tp:taxon-name> Drobow in Repert. Spec. Nov. Regni Veg. 21: 41 (1925). Type. Uzbekistan. Prov. Syr-darja. Distr. Aulie-ata. Fl. Arabik. (<italic>Abolin et Popov 8741</italic>, 1921); ≡ <tp:taxon-name><tp:taxon-name-part taxon-name-part-type="genus" reg="Elymus">Elymus</tp:taxon-name-part><tp:taxon-name-part taxon-name-part-type="species" reg="macrolepis">macrolepis</tp:taxon-name-part></tp:taxon-name> (Drobow) Tzvelev in Trudy Bot. Inst. Komarova Akad. Nauk SSSR, Rast. Tsentral. Azii 4: 217 (1968). Type. Kazakhstan. Northern Tian Shan, Ketmen Range (holotype LE). </comment></tp:nomenclature-citation></tp:nomenclature-citation-list></tp:nomenclature><tp:treatment-sec sec-type="material" id="SECID0EI5AG"><title>Type.</title><p>Kazakhstan (Northern Tian Shan) • Northern slope of the Ketmen Mountains, Kyrgyzsay Gorge, Podgorny settlement, 19 July 1910, <italic>A. Michelson</italic> s.n. (holotype LE).</p></tp:treatment-sec><tp:treatment-sec sec-type="description" id="SECID0EQ5AG"><title>Description.</title><p>Stems 50–100 cm, strong, straight, or slightly bent at base. Leaves 3–10 (12) mm wide, usually flat, green, adaxially glabrous or with scattered rather long hairs along slightly prominent ribs. Sheaths either glabrous or hairy. Ligule 1 mm. Spikes, usually green, straight or slightly drooping, often slightly one-sided, 7–16 cm. Spikelets appressed against axis of spike, 7–20 mm. Glumes broadly lanceolate, acute to acuminate. Lemma abaxially densely and evenly covered with fine spines transitioning into hairs; awn 20–40 mm. Palea lanceolate, obtuse, bristly along keels. Anthers 2–4 mm (Fig. <xref ref-type="fig" rid="F4">4</xref>). <italic>2n</italic> = <italic>28</italic> (<xref ref-type="bibr" rid="B82">Tzvelev and Probatova 2019</xref>).</p><fig id="F4" position="float" orientation="portrait"><object-id xmlns:xlink="http://www.w3.org/1999/xlink" content-type="doi" xlink:type="simple">10.3897/phytokeys.257.142950.figure4</object-id><object-id xmlns:xlink="http://www.w3.org/1999/xlink" content-type="arpha" xlink:type="simple">E176C273-815F-5A5E-A27F-70E050E05325</object-id><label>Figure 4.</label><caption><p><italic><tp:taxon-name><tp:taxon-name-part taxon-name-part-type="genus" reg="Elymus">Elymus</tp:taxon-name-part><tp:taxon-name-part taxon-name-part-type="species" reg="fedtschenkoi">fedtschenkoi</tp:taxon-name-part></tp:taxon-name></italic><bold>a</bold> spike <bold>b</bold> spikelet <bold>c</bold> glumes <bold>d</bold> lemmas and paleas <bold>e</bold> stem <bold>f</bold>node <bold>g</bold> ligule (<ext-link xmlns:xlink="http://www.w3.org/1999/xlink" xlink:href="10.13140/RG.2.2.19171.16163" ext-link-type="doi" xlink:type="simple">https://doi.org/10.13140/RG.2.2.19171.16163</ext-link>).</p></caption><graphic xmlns:xlink="http://www.w3.org/1999/xlink" xlink:href="phytokeys-257-009_article-142950__-g004.jpg" position="float" orientation="portrait" xlink:type="simple" id="oo_1344015.jpg"><uri content-type="original_file" xlink:type="simple">https://binary.pensoft.net/fig/1344015</uri></graphic></fig></tp:treatment-sec><tp:treatment-sec sec-type="phenology" id="SECID0ENABG"><title>Phenology.</title><p>Flowering and fruiting: June-August.</p></tp:treatment-sec><tp:treatment-sec sec-type="habitat" id="SECID0ESABG"><title>Habitat.</title><p>In meadows (floodplains), rocky communities (rocky-gravelly scree, cliffs), and gravel, in the middle, subalpine, and alpine mountain belts, 1100–4200 m.</p></tp:treatment-sec><tp:treatment-sec sec-type="distribution" id="SECID0EXABG"><title>General distribution.</title><p>Russia (Western Siberia, Altai), Afghanistan, Pakistan, China (Kashgar), Western Himalayas, Mongolia, Middle Asia (Tarbagatai, Dzungarian Alatau, Tian Shan, Pamir-Alay: Hissar, Darvaz, and Pamir Mountain ranges): Kazakhstan, Kyrgyzstan, Tajikistan, Uzbekistan.</p></tp:treatment-sec><tp:treatment-sec sec-type="distribution" id="SECID0E3ABG"><title>Distribution in Uzbekistan.</title><p>Surkhandarya and Tashkent regions (Fig. <xref ref-type="fig" rid="F3">3C</xref>). I-1 <bold>Western Tian Shan district.</bold> I-1-a <bold>Ugam-Pskem region.</bold> KARZHANTAU RANGE (Syr-Darya region, Tashkent Gorge. The surroundings of Khumsan mountains Kerzhentau in the stones, high, 24.07.1922, <italic>Simonova 285</italic> [TASH040946!]); UGAM RANGE (Valley of the Pskem River. Upper reaches of Tepar-say, 17.08.1928, <italic>Kultiasov 717</italic> [TASH055306!]); PSKEM RANGE (Valley of the Pskem River, 28.08.1928, <italic>Kultiasov 904</italic> [TASH055305!]; River basin Pskem. River valley Oygaing, Description No. 41, 1941, <italic>Momotov</italic> s.n. [TASH040968!]; the upper reaches of the river Oygaing. Pass (4200 m) in the upper reaches of the Kzyl – Tor, 19.08.1956, <italic>Zukerwanik 1515</italic> [TASH040965!, TASH040970!]; Bostandyk district, upper reaches of the Barkrak-say gorge. On the southern rocky slope near the GRP base, 3300 m, 08.08.1959, <italic>Pavlov 19a</italic> [MW0808635]); MAYDANTAL RANGE (lower reaches of the Ayutor River, h=2120, 13.08.2021, <italic>Maltsev</italic> s.n. [TASH131348!]); I-1-b <bold>Western Chatkal region</bold>. CHATKAL RANGE (Mountains Tashkent Alatau. Kizyl-Nura Mountain. The upper reaches of the Parkent-say. Rubble slope, 09.08.1953, <italic>Mailun, Nabiev 1139</italic> [TASH040941!]); I-1-d <bold>Кurama region.</bold> KURAMA RANGE (Northern slopes. Upper reaches of the Lyashkarak-say. Subalpine belt. Tugai-sedge vegetation, 06.08.1939, <italic>Kudryashev 1055</italic> [TASH040942!]. I-7 <bold>Hissar-Darvaz district.</bold> I-7-a <bold>Sangardak-Tupalang region.</bold> HISSAR RANGE (Pamiro-Alay. Choriogul Mountains. Side slope, 7.08.1941, <italic>Lopotiy, Pinhasov 77</italic> [TASH040951!]).</p></tp:treatment-sec><tp:treatment-sec><!--Section generated to contain objects referenced in tp:taxon-treatment.--><fig id="F3" position="float" orientation="portrait"><object-id xmlns:xlink="http://www.w3.org/1999/xlink" content-type="doi" xlink:type="simple">10.3897/phytokeys.257.142950.figure3</object-id><object-id xmlns:xlink="http://www.w3.org/1999/xlink" content-type="arpha" xlink:type="simple">6CFB0CC7-D390-5969-88A3-8B58CBD4193F</object-id><label>Figure 3.</label><caption><p>Distribution maps of <italic><tp:taxon-name><tp:taxon-name-part taxon-name-part-type="genus" reg="Elymus">Elymus</tp:taxon-name-part></tp:taxon-name></italic> species in Uzbekistan <bold>A</bold><italic><tp:taxon-name><tp:taxon-name-part taxon-name-part-type="genus" reg="Elymus">E.</tp:taxon-name-part><tp:taxon-name-part taxon-name-part-type="species" reg="caninus">caninus</tp:taxon-name-part></tp:taxon-name></italic><bold>B</bold><italic><tp:taxon-name><tp:taxon-name-part taxon-name-part-type="genus" reg="Elymus">E.</tp:taxon-name-part><tp:taxon-name-part taxon-name-part-type="species" reg="lachnophyllus">lachnophyllus</tp:taxon-name-part></tp:taxon-name></italic><bold>C</bold><italic><tp:taxon-name><tp:taxon-name-part taxon-name-part-type="genus" reg="Elymus">E.</tp:taxon-name-part><tp:taxon-name-part taxon-name-part-type="species" reg="fedtschenkoi">fedtschenkoi</tp:taxon-name-part></tp:taxon-name></italic><bold>D</bold><italic><tp:taxon-name><tp:taxon-name-part taxon-name-part-type="genus" reg="Elymus">E.</tp:taxon-name-part><tp:taxon-name-part taxon-name-part-type="species" reg="longearistatus">longearistatus</tp:taxon-name-part></tp:taxon-name></italic><bold>E</bold><italic><tp:taxon-name><tp:taxon-name-part taxon-name-part-type="genus" reg="Elymus">E.</tp:taxon-name-part><tp:taxon-name-part taxon-name-part-type="species" reg="macrochaetus">macrochaetus</tp:taxon-name-part></tp:taxon-name></italic><bold>F</bold><italic><tp:taxon-name><tp:taxon-name-part taxon-name-part-type="genus" reg="Elymus">E.</tp:taxon-name-part><tp:taxon-name-part taxon-name-part-type="species" reg="nevskii">nevskii</tp:taxon-name-part></tp:taxon-name></italic><bold>G</bold><italic><tp:taxon-name><tp:taxon-name-part taxon-name-part-type="genus" reg="Elymus">E.</tp:taxon-name-part><tp:taxon-name-part taxon-name-part-type="species" reg="praeruptus">praeruptus</tp:taxon-name-part></tp:taxon-name></italic><bold>H</bold><italic><tp:taxon-name><tp:taxon-name-part taxon-name-part-type="genus" reg="Elymus">E.</tp:taxon-name-part><tp:taxon-name-part taxon-name-part-type="species" reg="transhyrcanus">transhyrcanus</tp:taxon-name-part></tp:taxon-name></italic><bold>I</bold><italic><tp:taxon-name><tp:taxon-name-part taxon-name-part-type="genus" reg="Elymus">E.</tp:taxon-name-part><tp:taxon-name-part taxon-name-part-type="species" reg="tschimganicus">tschimganicus</tp:taxon-name-part></tp:taxon-name></italic><bold>J</bold><italic><tp:taxon-name><tp:taxon-name-part taxon-name-part-type="genus" reg="Elymus">E.</tp:taxon-name-part><tp:taxon-name-part taxon-name-part-type="species" reg="tianschanigenus">tianschanigenus</tp:taxon-name-part></tp:taxon-name></italic>.</p></caption><graphic xmlns:xlink="http://www.w3.org/1999/xlink" xlink:href="phytokeys-257-009_article-142950__-g003.jpg" position="float" orientation="portrait" xlink:type="simple" id="oo_1344014.jpg"><uri content-type="original_file" xlink:type="simple">https://binary.pensoft.net/fig/1344014</uri></graphic></fig></tp:treatment-sec><ref-list><ref id="B82"><mixed-citation xmlns:xlink="http://www.w3.org/1999/xlink" xlink:type="simple"><person-group><name name-style="western"><surname>Tzvelev</surname><given-names>NN</given-names></name><name name-style="western"><surname>Probatova</surname><given-names>NS</given-names></name></person-group> (<year>2019</year>) Zlaki Rosii. Moskva, 646.</mixed-citation></ref></ref-list></tp:taxon-treatment>
