# Supplementary material for: ﻿Synopsis of the genus Elymus (Poaceae) in Uzbekistan (Middle Asia) with a description of Elymusuzbekistanicus a new species from Turkestan Mts
Source: PhytoKeys. 2025 Jun 3;257:9–50. doi: 10.3897/phytokeys.257.142950 (PMC12152488; doi:10.3897/phytokeys.257.142950)
Supplement: XML Treatment for Elymus lachnophyllus [file phytokeys.257.142950-treatment5.xml]

<!DOCTYPE tp:taxon-treatment
  PUBLIC "-//TaxonX//DTD Taxonomic Treatment Publishing DTD v0 20100105//EN" "tax-treatment-NSO.dtd">
<tp:taxon-treatment xmlns:tp="http://www.plazi.org/taxpub"><tp:treatment-meta><kwd-group><label>Taxon classification</label><kwd>
                <named-content content-type="kingdom">Plantae</named-content>
              </kwd><kwd>
                <named-content content-type="order">Poales</named-content>
              </kwd><kwd>
                <named-content content-type="family">Poaceae</named-content>
              </kwd></kwd-group><mixed-citation publication-type="journal"><person-group><name><surname>Alieva</surname><given-names>Kumush B.</given-names></name><name><surname>Peng</surname><given-names>Yilong</given-names></name><name><surname>Usupbaev</surname><given-names>Adilet</given-names></name><name><surname>Tojibaev</surname><given-names>Komiljon Sh.</given-names></name><name><surname>Yusupov</surname><given-names>Ziyoviddin</given-names></name><name><surname>Ergashov</surname><given-names>Ibrokhimjon</given-names></name><name><surname>Azimova</surname><given-names>Dilnoza</given-names></name><name><surname>Jiang</surname><given-names>Zhilin</given-names></name></person-group><article-title>﻿Synopsis of the genus <italic><tp:taxon-name><tp:taxon-name-part taxon-name-part-type="genus" reg="Elymus">Elymus</tp:taxon-name-part></tp:taxon-name></italic> (<tp:taxon-name><tp:taxon-name-part taxon-name-part-type="family">Poaceae</tp:taxon-name-part></tp:taxon-name>) in Uzbekistan (Middle Asia) with a description of <italic><tp:taxon-name><tp:taxon-name-part taxon-name-part-type="genus" reg="Elymus">Elymus</tp:taxon-name-part><tp:taxon-name-part taxon-name-part-type="species" reg="uzbekistanicus">uzbekistanicus</tp:taxon-name-part></tp:taxon-name></italic> a new species from Turkestan Mts</article-title><source>PhytoKeys</source><day>03</day><month>06</month><year>2025</year><volume>257</volume><fpage>9</fpage><lpage>50</lpage><pub-id pub-id-type="doi">10.3897/phytokeys.257.142950</pub-id></mixed-citation></tp:treatment-meta><tp:nomenclature><label>﻿3.</label><tp:taxon-name>
              <object-id xmlns:xlink="http://www.w3.org/1999/xlink" content-type="arpha" xlink:type="simple">6DAA97F1-07F4-59FC-9BBE-0B1B0C49D688</object-id>
              <tp:taxon-name-part taxon-name-part-type="genus" reg="Elymus">Elymus</tp:taxon-name-part>
              <tp:taxon-name-part taxon-name-part-type="species" reg="lachnophyllus">lachnophyllus</tp:taxon-name-part>
            </tp:taxon-name><tp:taxon-authority>(Ovcz. &amp; Sidorenko) Tzvelev in Novosti Sist. Vyssh. Rast. 9: 61 (1972)</tp:taxon-authority><tp:nomenclature-citation-list><tp:nomenclature-citation><tp:taxon-name>
                  <tp:taxon-name-part taxon-name-part-type="genus" reg="Agropyron"/>
                  <tp:taxon-name-part taxon-name-part-type="species" reg="lachnophyllum"/>
                </tp:taxon-name><comment>≡ <tp:taxon-name><tp:taxon-name-part taxon-name-part-type="genus" reg="Agropyron">Agropyron</tp:taxon-name-part><tp:taxon-name-part taxon-name-part-type="species" reg="lachnophyllum">lachnophyllum</tp:taxon-name-part></tp:taxon-name> (Ovcz. &amp; Sidorenko) Bondarenko in Opred. Rast. Sred. Azii 1: 173 (1968). ≡ <tp:taxon-name><tp:taxon-name-part taxon-name-part-type="genus" reg="Roegneria">Roegneria</tp:taxon-name-part><tp:taxon-name-part taxon-name-part-type="species" reg="lachnophylla">lachnophylla</tp:taxon-name-part></tp:taxon-name> Ovcz. &amp; Sidorenko in Fl. Tadzhiksk. S.S.R. 1: 505 (1957). </comment></tp:nomenclature-citation></tp:nomenclature-citation-list></tp:nomenclature><tp:treatment-sec sec-type="material" id="SECID0EMEBG"><title>Type.</title><p>Tajikistan • Kussavli-Saj, in juniperetis stepposis ad 2500–2600 m. Date <tp:taxon-name><tp:taxon-name-part taxon-name-part-type="genus" reg="Collector"/><tp:taxon-name-part taxon-name-part-type="species" reg="unknown">unknown</tp:taxon-name-part></tp:taxon-name>, <italic>Ovczinnikov</italic> s.n. (holotype LE).</p></tp:treatment-sec><tp:treatment-sec sec-type="description" id="SECID0E4EBG"><title>Description.</title><p>Stems 60–120 cm, shortly hairy. Leaves 7–12 mm wide, flat, and short-hairy on both surfaces. Sheaths hairy. Ligule short. Spikes with closely spaced spikelets, often one-sided. Spikelets usually with 5–8 florets. Internodes of spike rough along two lateral ridges. Glumes lanceolate-oblong, intervals between veins wider than veins; apex abruptly acute. Awn of lemma straight, to 6 mm. Palea linear. Anthers 2–3 mm (Fig. <xref ref-type="fig" rid="F5">5</xref>).</p><fig id="F5" position="float" orientation="portrait"><object-id xmlns:xlink="http://www.w3.org/1999/xlink" content-type="doi" xlink:type="simple">10.3897/phytokeys.257.142950.figure5</object-id><object-id xmlns:xlink="http://www.w3.org/1999/xlink" content-type="arpha" xlink:type="simple">99352BA4-E7E4-5F4C-9E9C-A77E8D771D9D</object-id><label>Figure 5.</label><caption><p><italic><tp:taxon-name><tp:taxon-name-part taxon-name-part-type="genus" reg="Elymus">Elymus</tp:taxon-name-part><tp:taxon-name-part taxon-name-part-type="species" reg="lachnophyllus">lachnophyllus</tp:taxon-name-part></tp:taxon-name></italic><bold>a</bold> spike <bold>b</bold> spikelet <bold>c</bold> glumes <bold>d</bold> lemmas and paleas <bold>e</bold> stem <bold>f</bold> node <bold>g</bold> ligule (<ext-link xmlns:xlink="http://www.w3.org/1999/xlink" xlink:href="10.13140/RG.2.2.18332.30088" ext-link-type="doi" xlink:type="simple">https://doi.org/10.13140/RG.2.2.18332.30088</ext-link>).</p></caption><graphic xmlns:xlink="http://www.w3.org/1999/xlink" xlink:href="phytokeys-257-009_article-142950__-g005.jpg" position="float" orientation="portrait" xlink:type="simple" id="oo_1344016.jpg"><uri content-type="original_file" xlink:type="simple">https://binary.pensoft.net/fig/1344016</uri></graphic></fig></tp:treatment-sec><tp:treatment-sec sec-type="phenology" id="SECID0ESGBG"><title>Phenology.</title><p>Flowering and fruiting: June-August.</p></tp:treatment-sec><tp:treatment-sec sec-type="habitat" id="SECID0EXGBG"><title>Habitat.</title><p>On rocky slopes, within <italic><tp:taxon-name><tp:taxon-name-part taxon-name-part-type="genus" reg="Juniperus">Juniperus</tp:taxon-name-part></tp:taxon-name></italic> forests, in middle mountain belt, 2200–2600 m.</p></tp:treatment-sec><tp:treatment-sec sec-type="distribution" id="SECID0EEHBG"><title>General distribution.</title><p>Middle Asia (Pamir-Alay: Hissar, Darvaz, Turkestan Ranges): Tajikistan, Uzbekistan.</p></tp:treatment-sec><tp:treatment-sec sec-type="distribution" id="SECID0EJHBG"><title>Distribution in Uzbekistan.</title><p>Kashkadarya region (Fig. <xref ref-type="fig" rid="F3">3B</xref>). I-6 <bold>Western Hissar district.</bold> I-6-a <bold>Kashkadarya region.</bold> HISSAR RANGE (Western Pamir-Alay. Kyzyl-Darya River Basin. Karam-Kul tract. Eastern slope (40°) in the upper reaches of the Karam-Kul River, 01.09.1941, <italic>Koshernikova 652</italic> [TASH046021!]).</p></tp:treatment-sec><tp:treatment-sec sec-type="notes" id="SECID0EZHBG"><title>Note.</title><p><italic><tp:taxon-name><tp:taxon-name-part taxon-name-part-type="genus" reg="Elymus">Elymus</tp:taxon-name-part><tp:taxon-name-part taxon-name-part-type="species" reg="lachnophyllus">lachnophyllus</tp:taxon-name-part></tp:taxon-name></italic> is given here as a new record to the flora of Uzbekistan.</p></tp:treatment-sec><tp:treatment-sec><!--Section generated to contain objects referenced in tp:taxon-treatment.--><fig id="F3" position="float" orientation="portrait"><object-id xmlns:xlink="http://www.w3.org/1999/xlink" content-type="doi" xlink:type="simple">10.3897/phytokeys.257.142950.figure3</object-id><object-id xmlns:xlink="http://www.w3.org/1999/xlink" content-type="arpha" xlink:type="simple">6CFB0CC7-D390-5969-88A3-8B58CBD4193F</object-id><label>Figure 3.</label><caption><p>Distribution maps of <italic><tp:taxon-name><tp:taxon-name-part taxon-name-part-type="genus" reg="Elymus">Elymus</tp:taxon-name-part></tp:taxon-name></italic> species in Uzbekistan <bold>A</bold><italic><tp:taxon-name><tp:taxon-name-part taxon-name-part-type="genus" reg="Elymus">E.</tp:taxon-name-part><tp:taxon-name-part taxon-name-part-type="species" reg="caninus">caninus</tp:taxon-name-part></tp:taxon-name></italic><bold>B</bold><italic><tp:taxon-name><tp:taxon-name-part taxon-name-part-type="genus" reg="Elymus">E.</tp:taxon-name-part><tp:taxon-name-part taxon-name-part-type="species" reg="lachnophyllus">lachnophyllus</tp:taxon-name-part></tp:taxon-name></italic><bold>C</bold><italic><tp:taxon-name><tp:taxon-name-part taxon-name-part-type="genus" reg="Elymus">E.</tp:taxon-name-part><tp:taxon-name-part taxon-name-part-type="species" reg="fedtschenkoi">fedtschenkoi</tp:taxon-name-part></tp:taxon-name></italic><bold>D</bold><italic><tp:taxon-name><tp:taxon-name-part taxon-name-part-type="genus" reg="Elymus">E.</tp:taxon-name-part><tp:taxon-name-part taxon-name-part-type="species" reg="longearistatus">longearistatus</tp:taxon-name-part></tp:taxon-name></italic><bold>E</bold><italic><tp:taxon-name><tp:taxon-name-part taxon-name-part-type="genus" reg="Elymus">E.</tp:taxon-name-part><tp:taxon-name-part taxon-name-part-type="species" reg="macrochaetus">macrochaetus</tp:taxon-name-part></tp:taxon-name></italic><bold>F</bold><italic><tp:taxon-name><tp:taxon-name-part taxon-name-part-type="genus" reg="Elymus">E.</tp:taxon-name-part><tp:taxon-name-part taxon-name-part-type="species" reg="nevskii">nevskii</tp:taxon-name-part></tp:taxon-name></italic><bold>G</bold><italic><tp:taxon-name><tp:taxon-name-part taxon-name-part-type="genus" reg="Elymus">E.</tp:taxon-name-part><tp:taxon-name-part taxon-name-part-type="species" reg="praeruptus">praeruptus</tp:taxon-name-part></tp:taxon-name></italic><bold>H</bold><italic><tp:taxon-name><tp:taxon-name-part taxon-name-part-type="genus" reg="Elymus">E.</tp:taxon-name-part><tp:taxon-name-part taxon-name-part-type="species" reg="transhyrcanus">transhyrcanus</tp:taxon-name-part></tp:taxon-name></italic><bold>I</bold><italic><tp:taxon-name><tp:taxon-name-part taxon-name-part-type="genus" reg="Elymus">E.</tp:taxon-name-part><tp:taxon-name-part taxon-name-part-type="species" reg="tschimganicus">tschimganicus</tp:taxon-name-part></tp:taxon-name></italic><bold>J</bold><italic><tp:taxon-name><tp:taxon-name-part taxon-name-part-type="genus" reg="Elymus">E.</tp:taxon-name-part><tp:taxon-name-part taxon-name-part-type="species" reg="tianschanigenus">tianschanigenus</tp:taxon-name-part></tp:taxon-name></italic>.</p></caption><graphic xmlns:xlink="http://www.w3.org/1999/xlink" xlink:href="phytokeys-257-009_article-142950__-g003.jpg" position="float" orientation="portrait" xlink:type="simple" id="oo_1344014.jpg"><uri content-type="original_file" xlink:type="simple">https://binary.pensoft.net/fig/1344014</uri></graphic></fig></tp:treatment-sec></tp:taxon-treatment>
