# Supplementary material for: ﻿Synopsis of the genus Elymus (Poaceae) in Uzbekistan (Middle Asia) with a description of Elymusuzbekistanicus a new species from Turkestan Mts
Source: PhytoKeys. 2025 Jun 3;257:9–50. doi: 10.3897/phytokeys.257.142950 (PMC12152488; doi:10.3897/phytokeys.257.142950)
Supplement: XML Treatment for Elymus longe-aristatus [file phytokeys.257.142950-treatment6.xml]

<!DOCTYPE tp:taxon-treatment
  PUBLIC "-//TaxonX//DTD Taxonomic Treatment Publishing DTD v0 20100105//EN" "tax-treatment-NSO.dtd">
<tp:taxon-treatment xmlns:tp="http://www.plazi.org/taxpub"><tp:treatment-meta><kwd-group><label>Taxon classification</label><kwd>
                <named-content content-type="kingdom">Plantae</named-content>
              </kwd><kwd>
                <named-content content-type="order">Poales</named-content>
              </kwd><kwd>
                <named-content content-type="family">Poaceae</named-content>
              </kwd></kwd-group><mixed-citation publication-type="journal"><person-group><name><surname>Alieva</surname><given-names>Kumush B.</given-names></name><name><surname>Peng</surname><given-names>Yilong</given-names></name><name><surname>Usupbaev</surname><given-names>Adilet</given-names></name><name><surname>Tojibaev</surname><given-names>Komiljon Sh.</given-names></name><name><surname>Yusupov</surname><given-names>Ziyoviddin</given-names></name><name><surname>Ergashov</surname><given-names>Ibrokhimjon</given-names></name><name><surname>Azimova</surname><given-names>Dilnoza</given-names></name><name><surname>Jiang</surname><given-names>Zhilin</given-names></name></person-group><article-title>﻿Synopsis of the genus <italic><tp:taxon-name><tp:taxon-name-part taxon-name-part-type="genus" reg="Elymus">Elymus</tp:taxon-name-part></tp:taxon-name></italic> (<tp:taxon-name><tp:taxon-name-part taxon-name-part-type="family">Poaceae</tp:taxon-name-part></tp:taxon-name>) in Uzbekistan (Middle Asia) with a description of <italic><tp:taxon-name><tp:taxon-name-part taxon-name-part-type="genus" reg="Elymus">Elymus</tp:taxon-name-part><tp:taxon-name-part taxon-name-part-type="species" reg="uzbekistanicus">uzbekistanicus</tp:taxon-name-part></tp:taxon-name></italic> a new species from Turkestan Mts</article-title><source>PhytoKeys</source><day>03</day><month>06</month><year>2025</year><volume>257</volume><fpage>9</fpage><lpage>50</lpage><pub-id pub-id-type="doi">10.3897/phytokeys.257.142950</pub-id></mixed-citation></tp:treatment-meta><tp:nomenclature><label>﻿4.</label><tp:taxon-name>
              <object-id xmlns:xlink="http://www.w3.org/1999/xlink" content-type="arpha" xlink:type="simple">2FB5F19A-7CA7-5375-8674-A35383ADCFE4</object-id>
              <tp:taxon-name-part taxon-name-part-type="genus" reg="Elymus">Elymus</tp:taxon-name-part>
              <tp:taxon-name-part taxon-name-part-type="species" reg="longearistatus">longe-aristatus</tp:taxon-name-part>
            </tp:taxon-name><tp:taxon-authority>(Boiss.) Tzvelev in Novosti Sist. Vyssh. Rast. 9: 62 (1972)</tp:taxon-authority><tp:nomenclature-citation-list><tp:nomenclature-citation><tp:taxon-name>
                  <tp:taxon-name-part taxon-name-part-type="genus" reg="Agropyron"/>
                  <tp:taxon-name-part taxon-name-part-type="species" reg="longearistatum"/>
                </tp:taxon-name><comment>≡ <tp:taxon-name><tp:taxon-name-part taxon-name-part-type="genus" reg="Agropyron">Agropyron</tp:taxon-name-part><tp:taxon-name-part taxon-name-part-type="species" reg="longearistatum">longearistatum</tp:taxon-name-part></tp:taxon-name> (Boiss.) Boiss. in Fl. Orient. 5: 660 (1884). ≡ <tp:taxon-name><tp:taxon-name-part taxon-name-part-type="genus" reg="Anthosachne">Anthosachne</tp:taxon-name-part><tp:taxon-name-part taxon-name-part-type="species" reg="longearistata">longearistata</tp:taxon-name-part></tp:taxon-name> (Boiss.) Nevski in Trudy Sredne-Aziatsk. Gosud. Univ., Ser. 8b, Bot. 17: 64 (1934). ≡ <tp:taxon-name><tp:taxon-name-part taxon-name-part-type="genus" reg="Brachypodium">Brachypodium</tp:taxon-name-part><tp:taxon-name-part taxon-name-part-type="species" reg="longearistatum">longe-aristatum</tp:taxon-name-part></tp:taxon-name> Boiss. in Diagn. Pl. Or., ser. 1, 7: 127 (1846). ≡ <tp:taxon-name><tp:taxon-name-part taxon-name-part-type="genus" reg="Roegneria">Roegneria</tp:taxon-name-part><tp:taxon-name-part taxon-name-part-type="species" reg="longearistata">longearistata</tp:taxon-name-part></tp:taxon-name> (Boiss.) Drobow in Fl. Uzbekistan. 1: 280 (1941). </comment></tp:nomenclature-citation><tp:nomenclature-citation><tp:taxon-name>
                  <tp:taxon-name-part taxon-name-part-type="genus" reg="Agropyron"/>
                  <tp:taxon-name-part taxon-name-part-type="species" reg="flexuosissimum"/>
                </tp:taxon-name><comment>= <tp:taxon-name><tp:taxon-name-part taxon-name-part-type="genus" reg="Agropyron">Agropyron</tp:taxon-name-part><tp:taxon-name-part taxon-name-part-type="species" reg="flexuosissimum">flexuosissimum</tp:taxon-name-part></tp:taxon-name> Nevski in Izv. Bot. Sada Akad. Nauk S.S.S.R. 30: 510 (1931 publ. 1932). Type. Tajikistan. Karategin, Galagan Glacier, 10,000 ft, 07 July 1896, <italic>V.I. Lipsky 2497</italic> (holotype LE, isotype: LE). ≡ <tp:taxon-name><tp:taxon-name-part taxon-name-part-type="genus" reg="Elymus">Elymus</tp:taxon-name-part><tp:taxon-name-part taxon-name-part-type="species" reg="longearistatus">longearistatus</tp:taxon-name-part><tp:taxon-name-part taxon-name-part-type="infraspecific-rank">subsp.</tp:taxon-name-part><tp:taxon-name-part taxon-name-part-type="subspecies" reg="flexuosissimus">flexuosissimus</tp:taxon-name-part></tp:taxon-name> (Nevski) Tzvelev in Novosti Sist. Vyssh. Rast. 10: 26 (1973). </comment></tp:nomenclature-citation><tp:nomenclature-citation><tp:taxon-name>
                  <tp:taxon-name-part taxon-name-part-type="genus" reg="Agropyron"/>
                  <tp:taxon-name-part taxon-name-part-type="species" reg="longiaristatum"/>
                  <tp:taxon-name-part taxon-name-part-type="infraspecific-rank"/>
                  <tp:taxon-name-part taxon-name-part-type="variety" reg="aitchisonii"/>
                </tp:taxon-name><comment>= <tp:taxon-name><tp:taxon-name-part taxon-name-part-type="genus" reg="Agropyron">Agropyron</tp:taxon-name-part><tp:taxon-name-part taxon-name-part-type="species" reg="longiaristatum">longiaristatum</tp:taxon-name-part><tp:taxon-name-part taxon-name-part-type="infraspecific-rank">var.</tp:taxon-name-part><tp:taxon-name-part taxon-name-part-type="variety" reg="aitchisonii">aitchisonii</tp:taxon-name-part></tp:taxon-name> Boiss., Fl. Orient. 5: 660 (1884). Type. AFGHANISTAN. Hab. ad Sergal et Sikaram vallis Kurum Affghaniae 10000’–14000’. Date <tp:taxon-name><tp:taxon-name-part taxon-name-part-type="genus" reg="Collector"/><tp:taxon-name-part taxon-name-part-type="species" reg="unknown">unknown</tp:taxon-name-part></tp:taxon-name>, <italic>Aitch. 962</italic>. </comment></tp:nomenclature-citation><tp:nomenclature-citation><tp:taxon-name>
                  <tp:taxon-name-part taxon-name-part-type="genus" reg="Brachypodium"/>
                  <tp:taxon-name-part taxon-name-part-type="species" reg="tataricum"/>
                </tp:taxon-name><comment>= <tp:taxon-name><tp:taxon-name-part taxon-name-part-type="genus" reg="Brachypodium">Brachypodium</tp:taxon-name-part><tp:taxon-name-part taxon-name-part-type="species" reg="tataricum">tataricum</tp:taxon-name-part></tp:taxon-name> Munro ex Aitch. in J. Linn. Soc., Bot. 18: 109 (1880), nom. nud. </comment></tp:nomenclature-citation><tp:nomenclature-citation><tp:taxon-name>
                  <tp:taxon-name-part taxon-name-part-type="genus" reg="Agropyron"/>
                  <tp:taxon-name-part taxon-name-part-type="species" reg="canaliculatum"/>
                </tp:taxon-name><comment>= <tp:taxon-name><tp:taxon-name-part taxon-name-part-type="genus" reg="Agropyron">Agropyron</tp:taxon-name-part><tp:taxon-name-part taxon-name-part-type="species" reg="canaliculatum">canaliculatum</tp:taxon-name-part></tp:taxon-name> Nevski in Izv. Bot. Sada Akad. Nauk S.S.S.R. 30: 509 (1932). Type. Tajikistan. Darvaz, Peter I range, southern slope. Vereshkay Glacier, 11,000 ft, 29 July 1899, <italic>V.I. Lipsky 2500.</italic> ≡ <tp:taxon-name><tp:taxon-name-part taxon-name-part-type="genus" reg="Elymus">Elymus</tp:taxon-name-part><tp:taxon-name-part taxon-name-part-type="species" reg="longearistatus">longearistatus</tp:taxon-name-part><tp:taxon-name-part taxon-name-part-type="infraspecific-rank">subsp.</tp:taxon-name-part><tp:taxon-name-part taxon-name-part-type="subspecies" reg="canaliculatus">canaliculatus</tp:taxon-name-part></tp:taxon-name> (Nevski) Tzvelev in Novosti Sist. Vyssh. Rast. 9: 62 (1972). ≡ <tp:taxon-name><tp:taxon-name-part taxon-name-part-type="genus" reg="Elymus">Elymus</tp:taxon-name-part><tp:taxon-name-part taxon-name-part-type="species" reg="canaliculatus">canaliculatus</tp:taxon-name-part></tp:taxon-name> (Nevski) Tzvelev in Trudy Bot. Inst. Komarova Akad. Nauk SSSR, Rast. Tsentral. Azii 4: 220 (1968). </comment></tp:nomenclature-citation><tp:nomenclature-citation><tp:taxon-name>
                  <tp:taxon-name-part taxon-name-part-type="genus" reg="Roegneria"/>
                  <tp:taxon-name-part taxon-name-part-type="species" reg="nevskiana"/>
                </tp:taxon-name><comment>= <tp:taxon-name><tp:taxon-name-part taxon-name-part-type="genus" reg="Roegneria">Roegneria</tp:taxon-name-part><tp:taxon-name-part taxon-name-part-type="species" reg="nevskiana">nevskiana</tp:taxon-name-part></tp:taxon-name> E.Nikit. ex Zakirov in Trudy Uzbeks. Gosud. Univ. Alishera Navoi. N.S., Biol. 89: 19 (1958), nom. nud. Type. Uzbekistan. Upper Zeravshan: Saridervaza, 3500 m, 14 September 1945, Zakirov.</comment></tp:nomenclature-citation></tp:nomenclature-citation-list></tp:nomenclature><tp:treatment-sec sec-type="Lectotype" id="SECID0EIPBG"><title>Lectotype</title><p><bold>(designated by <xref ref-type="bibr" rid="B79">Tzvelev 1972</xref>: 62).</bold> Iran • Hab. in m. Totschal pr. Teheran, 23 VIII 1843, Pl. Pers. Bor. n°569, Th.Kotschy.</p></tp:treatment-sec><tp:treatment-sec sec-type="description" id="SECID0EVPBG"><title>Description.</title><p>Stems 30–70 cm, glabrous and smooth. Leaves folded lengthwise, glabrous, adaxially rough, abaxially smooth or occasionally hairy. Sheaths glabrous, smooth. Ligule short. Spikes drooping, with 3–7 spikelets. Spikelets solitary along axis of spike. Internodes of spikelet noticeably elongate. Glumes linear-lanceolate, apex acute or with awn to 5 (7) mm. Awn of lemma bent to side, 35–60 (70) mm. Palea linear, usually slightly shorter than lemma, ciliate along ridges. Anthers 4–6 (7) mm (Fig. <xref ref-type="fig" rid="F6">6</xref>).</p><fig id="F6" position="float" orientation="portrait"><object-id xmlns:xlink="http://www.w3.org/1999/xlink" content-type="doi" xlink:type="simple">10.3897/phytokeys.257.142950.figure6</object-id><object-id xmlns:xlink="http://www.w3.org/1999/xlink" content-type="arpha" xlink:type="simple">F005F4E1-73D7-5F5C-96DB-552024FE60F7</object-id><label>Figure 6.</label><caption><p><italic><tp:taxon-name><tp:taxon-name-part taxon-name-part-type="genus" reg="Elymus">Elymus</tp:taxon-name-part><tp:taxon-name-part taxon-name-part-type="species" reg="longearistatus">longearistatus</tp:taxon-name-part></tp:taxon-name></italic><bold>a</bold> spike <bold>b</bold> spikelet <bold>c</bold> glumes <bold>d</bold> lemmas and paleas <bold>e</bold> stem <bold>f</bold> node <bold>g</bold> ligule. (<ext-link xmlns:xlink="http://www.w3.org/1999/xlink" xlink:href="10.13140/RG.2.2.29237.49127" ext-link-type="doi" xlink:type="simple">https://doi.org/10.13140/RG.2.2.29237.49127</ext-link>)</p></caption><graphic xmlns:xlink="http://www.w3.org/1999/xlink" xlink:href="phytokeys-257-009_article-142950__-g006.jpg" position="float" orientation="portrait" xlink:type="simple" id="oo_1344017.jpg"><uri content-type="original_file" xlink:type="simple">https://binary.pensoft.net/fig/1344017</uri></graphic></fig></tp:treatment-sec><tp:treatment-sec sec-type="phenology" id="SECID0EKRBG"><title>Phenology.</title><p>Flowering and fruiting: July-August.</p></tp:treatment-sec><tp:treatment-sec sec-type="habitat" id="SECID0EPRBG"><title>Habitat.</title><p>Middle, subalpine, and alpine belts of mountains; petrophytic communities (rocky areas, landslides, gravelly landslides, rocky-gravelly landslides, cliffs), 1200–2900 m.</p></tp:treatment-sec><tp:treatment-sec sec-type="distribution" id="SECID0EURBG"><title>General distribution.</title><p>Iran, Iraq, Afghanistan, Pakistan, Western Himalayas, Tibet, Nepal, Middle Asia (Hisor, Peter I, Darvoz, Kuhitang mountain ranges): Tajikistan, Turkmenistan, Uzbekistan.</p></tp:treatment-sec><tp:treatment-sec sec-type="distribution" id="SECID0EZRBG"><title>Distribution in Uzbekistan.</title><p>Kashkadarya and Surkhandarya regions (Fig. <xref ref-type="fig" rid="F3">3D</xref>). I-6 <bold>Western Hissar district.</bold> I-6-a <bold>Kashkadarya region.</bold> HISSAR RANGE (Hazret-Sultan Mountain. Rocky slope of the Ak-su River valley. Altitude 2700 m, 17.07.1933, <italic>Gordienko, Chilikina 214</italic> [MW0808634]; Western Pamir-Alay. Upper reaches of the Yakkabag-Darya River. Around the village of Tash-Kurgan. Mountain Maskara. Limestone scree, 14.07.1936, <italic>Butkov Bochantsev 937</italic> [TASH040995!]); I-6-c <bold>Baysun region.</bold> HISSAR RANGE (Ketmen-Chapty Mountain, rocky slope, near the Gasa pass, 2800 m, 20.07.1935, <italic>Gordienko 22</italic> [MW0808631]); I-6-d <bold>Kuhitang region.</bold> KUHITANG RANGE (Montes meridionales: Sogdiano-transoxani: In detritu calcareo submobili in montibus Kuhitang supra p. Kizyl-alma, 28.06.1927, <italic>Vvedensky, Popov</italic> [TASH046135!]; Pamir-Alay Mountains, Kempir-Tyube, 15.07.1935, <italic>Pryanishnikov 42</italic> [MW0808633]; Kugitang-Tau. Machaily (Machaily-say) juniper forest, 2200 m, 11.05.1985, <italic>Khasanov</italic> s.n. [TASH126638!, TASH126639!].</p></tp:treatment-sec><tp:treatment-sec><!--Section generated to contain objects referenced in tp:taxon-treatment.--><fig id="F3" position="float" orientation="portrait"><object-id xmlns:xlink="http://www.w3.org/1999/xlink" content-type="doi" xlink:type="simple">10.3897/phytokeys.257.142950.figure3</object-id><object-id xmlns:xlink="http://www.w3.org/1999/xlink" content-type="arpha" xlink:type="simple">6CFB0CC7-D390-5969-88A3-8B58CBD4193F</object-id><label>Figure 3.</label><caption><p>Distribution maps of <italic><tp:taxon-name><tp:taxon-name-part taxon-name-part-type="genus" reg="Elymus">Elymus</tp:taxon-name-part></tp:taxon-name></italic> species in Uzbekistan <bold>A</bold><italic><tp:taxon-name><tp:taxon-name-part taxon-name-part-type="genus" reg="Elymus">E.</tp:taxon-name-part><tp:taxon-name-part taxon-name-part-type="species" reg="caninus">caninus</tp:taxon-name-part></tp:taxon-name></italic><bold>B</bold><italic><tp:taxon-name><tp:taxon-name-part taxon-name-part-type="genus" reg="Elymus">E.</tp:taxon-name-part><tp:taxon-name-part taxon-name-part-type="species" reg="lachnophyllus">lachnophyllus</tp:taxon-name-part></tp:taxon-name></italic><bold>C</bold><italic><tp:taxon-name><tp:taxon-name-part taxon-name-part-type="genus" reg="Elymus">E.</tp:taxon-name-part><tp:taxon-name-part taxon-name-part-type="species" reg="fedtschenkoi">fedtschenkoi</tp:taxon-name-part></tp:taxon-name></italic><bold>D</bold><italic><tp:taxon-name><tp:taxon-name-part taxon-name-part-type="genus" reg="Elymus">E.</tp:taxon-name-part><tp:taxon-name-part taxon-name-part-type="species" reg="longearistatus">longearistatus</tp:taxon-name-part></tp:taxon-name></italic><bold>E</bold><italic><tp:taxon-name><tp:taxon-name-part taxon-name-part-type="genus" reg="Elymus">E.</tp:taxon-name-part><tp:taxon-name-part taxon-name-part-type="species" reg="macrochaetus">macrochaetus</tp:taxon-name-part></tp:taxon-name></italic><bold>F</bold><italic><tp:taxon-name><tp:taxon-name-part taxon-name-part-type="genus" reg="Elymus">E.</tp:taxon-name-part><tp:taxon-name-part taxon-name-part-type="species" reg="nevskii">nevskii</tp:taxon-name-part></tp:taxon-name></italic><bold>G</bold><italic><tp:taxon-name><tp:taxon-name-part taxon-name-part-type="genus" reg="Elymus">E.</tp:taxon-name-part><tp:taxon-name-part taxon-name-part-type="species" reg="praeruptus">praeruptus</tp:taxon-name-part></tp:taxon-name></italic><bold>H</bold><italic><tp:taxon-name><tp:taxon-name-part taxon-name-part-type="genus" reg="Elymus">E.</tp:taxon-name-part><tp:taxon-name-part taxon-name-part-type="species" reg="transhyrcanus">transhyrcanus</tp:taxon-name-part></tp:taxon-name></italic><bold>I</bold><italic><tp:taxon-name><tp:taxon-name-part taxon-name-part-type="genus" reg="Elymus">E.</tp:taxon-name-part><tp:taxon-name-part taxon-name-part-type="species" reg="tschimganicus">tschimganicus</tp:taxon-name-part></tp:taxon-name></italic><bold>J</bold><italic><tp:taxon-name><tp:taxon-name-part taxon-name-part-type="genus" reg="Elymus">E.</tp:taxon-name-part><tp:taxon-name-part taxon-name-part-type="species" reg="tianschanigenus">tianschanigenus</tp:taxon-name-part></tp:taxon-name></italic>.</p></caption><graphic xmlns:xlink="http://www.w3.org/1999/xlink" xlink:href="phytokeys-257-009_article-142950__-g003.jpg" position="float" orientation="portrait" xlink:type="simple" id="oo_1344014.jpg"><uri content-type="original_file" xlink:type="simple">https://binary.pensoft.net/fig/1344014</uri></graphic></fig></tp:treatment-sec><ref-list><ref id="B79"><mixed-citation xmlns:xlink="http://www.w3.org/1999/xlink" xlink:type="simple"><person-group><name name-style="western"><surname>Tzvelev</surname><given-names>NN</given-names></name></person-group> (<year>1972</year>) <article-title>New taxons of the <tp:taxon-name><tp:taxon-name-part taxon-name-part-type="family">Poaceae</tp:taxon-name-part></tp:taxon-name> from the flora of the USSR.</article-title> In: <person-group><name name-style="western"><surname>Vasilchenko</surname><given-names>IT</given-names></name></person-group> (<role>Ed.</role>) <issue-title>Novosti sistematiki vysshix rasteniy.</issue-title><source>Nauka Press, Leningrad</source><volume>9</volume>: <fpage>55</fpage>–<lpage>63</lpage>.</mixed-citation></ref></ref-list></tp:taxon-treatment>
