# Supplementary material for: ﻿Synopsis of the genus Elymus (Poaceae) in Uzbekistan (Middle Asia) with a description of Elymusuzbekistanicus a new species from Turkestan Mts
Source: PhytoKeys. 2025 Jun 3;257:9–50. doi: 10.3897/phytokeys.257.142950 (PMC12152488; doi:10.3897/phytokeys.257.142950)
Supplement: XML Treatment for Elymus macrochaetus [file phytokeys.257.142950-treatment7.xml]

<!DOCTYPE tp:taxon-treatment
  PUBLIC "-//TaxonX//DTD Taxonomic Treatment Publishing DTD v0 20100105//EN" "tax-treatment-NSO.dtd">
<tp:taxon-treatment xmlns:tp="http://www.plazi.org/taxpub"><tp:treatment-meta><kwd-group><label>Taxon classification</label><kwd>
                <named-content content-type="kingdom">Plantae</named-content>
              </kwd><kwd>
                <named-content content-type="order">Poales</named-content>
              </kwd><kwd>
                <named-content content-type="family">Poaceae</named-content>
              </kwd></kwd-group><mixed-citation publication-type="journal"><person-group><name><surname>Alieva</surname><given-names>Kumush B.</given-names></name><name><surname>Peng</surname><given-names>Yilong</given-names></name><name><surname>Usupbaev</surname><given-names>Adilet</given-names></name><name><surname>Tojibaev</surname><given-names>Komiljon Sh.</given-names></name><name><surname>Yusupov</surname><given-names>Ziyoviddin</given-names></name><name><surname>Ergashov</surname><given-names>Ibrokhimjon</given-names></name><name><surname>Azimova</surname><given-names>Dilnoza</given-names></name><name><surname>Jiang</surname><given-names>Zhilin</given-names></name></person-group><article-title>﻿Synopsis of the genus <italic><tp:taxon-name><tp:taxon-name-part taxon-name-part-type="genus" reg="Elymus">Elymus</tp:taxon-name-part></tp:taxon-name></italic> (<tp:taxon-name><tp:taxon-name-part taxon-name-part-type="family">Poaceae</tp:taxon-name-part></tp:taxon-name>) in Uzbekistan (Middle Asia) with a description of <italic><tp:taxon-name><tp:taxon-name-part taxon-name-part-type="genus" reg="Elymus">Elymus</tp:taxon-name-part><tp:taxon-name-part taxon-name-part-type="species" reg="uzbekistanicus">uzbekistanicus</tp:taxon-name-part></tp:taxon-name></italic> a new species from Turkestan Mts</article-title><source>PhytoKeys</source><day>03</day><month>06</month><year>2025</year><volume>257</volume><fpage>9</fpage><lpage>50</lpage><pub-id pub-id-type="doi">10.3897/phytokeys.257.142950</pub-id></mixed-citation></tp:treatment-meta><tp:nomenclature><label>﻿5.</label><tp:taxon-name>
              <object-id xmlns:xlink="http://www.w3.org/1999/xlink" content-type="arpha" xlink:type="simple">40B356A5-AF55-5420-80B0-6F82C78E428B</object-id>
              <tp:taxon-name-part taxon-name-part-type="genus" reg="Elymus">Elymus</tp:taxon-name-part>
              <tp:taxon-name-part taxon-name-part-type="species" reg="macrochaetus">macrochaetus</tp:taxon-name-part>
            </tp:taxon-name><tp:taxon-authority>(Nevski) Tzvelev in Novosti Sist. Vyssh. Rast. 9: 61 (1972)</tp:taxon-authority><tp:nomenclature-citation-list><tp:nomenclature-citation><tp:taxon-name>
                  <tp:taxon-name-part taxon-name-part-type="genus" reg="Agropyron"/>
                  <tp:taxon-name-part taxon-name-part-type="species" reg="macrochaetum"/>
                </tp:taxon-name><comment>≡ <tp:taxon-name><tp:taxon-name-part taxon-name-part-type="genus" reg="Agropyron">Agropyron</tp:taxon-name-part><tp:taxon-name-part taxon-name-part-type="species" reg="macrochaetum">macrochaetum</tp:taxon-name-part></tp:taxon-name> (Nevski) Bondarenko in Opred. Rast. Sred. Azii 1: 170 (1968). ≡ <tp:taxon-name><tp:taxon-name-part taxon-name-part-type="genus" reg="Roegneria">Roegneria</tp:taxon-name-part><tp:taxon-name-part taxon-name-part-type="species" reg="macrochaeta">macrochaeta</tp:taxon-name-part></tp:taxon-name> Nevski in V.L.Komarov (ed.), Fl. URSS 2: 612 (1934). ≡ <tp:taxon-name><tp:taxon-name-part taxon-name-part-type="genus" reg="Semeiostachys">Semeiostachys</tp:taxon-name-part><tp:taxon-name-part taxon-name-part-type="species" reg="macrochaeta">macrochaeta</tp:taxon-name-part></tp:taxon-name> (Nevski) Drobow in Fl. Uzbekistan. 1: 281 (1941). </comment></tp:nomenclature-citation></tp:nomenclature-citation-list></tp:nomenclature><tp:treatment-sec sec-type="material" id="SECID0ECVBG"><title>Type.</title><p>Tajikistan • Tadshikistania orientalis. Systema fl. Jach-su; ad fl. Obi-Daschtako superiorem prope pagum Schugnau (in montibus Chasretischa), 27 September 1932, <italic>N. Goncharov, G. Grigorjev, N.V. Nikitin 985</italic> [K000674857].</p></tp:treatment-sec><tp:treatment-sec sec-type="description" id="SECID0EKVBG"><title>Description.</title><p>Stems numerous, 80–120 cm, densely short hairy below nodes. Leaves 3–9 mm wide, adaxial surface densely hairy. Sheaths rough. Ligule truncate, to 1 mm. Spikes erect, rarely slightly drooping. Spikelets solitary along axis of spikes. Internodes of spike axis rough along two lateral ridges. Glumes 10–20 mm, almost equal, narrowly lanceolate, apex narrowly acute, with awn to 3 mm. Lemma abaxially with spines or hairs across entire surface, with awn 15–30 mm, awn straight or often slightly curved. Palea lanceolate, elongate, margins short ciliate. Anthers 3–4.5 mm (Fig. <xref ref-type="fig" rid="F7">7</xref>).</p><fig id="F7" position="float" orientation="portrait"><object-id xmlns:xlink="http://www.w3.org/1999/xlink" content-type="doi" xlink:type="simple">10.3897/phytokeys.257.142950.figure7</object-id><object-id xmlns:xlink="http://www.w3.org/1999/xlink" content-type="arpha" xlink:type="simple">BE0A8207-CFB9-5082-A738-57A16C8389DF</object-id><label>Figure 7.</label><caption><p><italic><tp:taxon-name><tp:taxon-name-part taxon-name-part-type="genus" reg="Elymus">Elymus</tp:taxon-name-part><tp:taxon-name-part taxon-name-part-type="species" reg="macrochaetus">macrochaetus</tp:taxon-name-part></tp:taxon-name></italic><bold>a</bold> spike <bold>b</bold> spikelet <bold>c</bold> glumes <bold>d</bold> lemmas and paleas <bold>e</bold> stem <bold>f</bold> node <bold>g</bold> ligule (<ext-link xmlns:xlink="http://www.w3.org/1999/xlink" xlink:href="10.13140/RG.2.2.32592.93445" ext-link-type="doi" xlink:type="simple">https://doi.org/10.13140/RG.2.2.32592.93445</ext-link>).</p></caption><graphic xmlns:xlink="http://www.w3.org/1999/xlink" xlink:href="phytokeys-257-009_article-142950__-g007.jpg" position="float" orientation="portrait" xlink:type="simple" id="oo_1344018.jpg"><uri content-type="original_file" xlink:type="simple">https://binary.pensoft.net/fig/1344018</uri></graphic></fig></tp:treatment-sec><tp:treatment-sec sec-type="phenology" id="SECID0E6WBG"><title>Phenology.</title><p>Flowering and fruiting: July-August.</p></tp:treatment-sec><tp:treatment-sec sec-type="habitat" id="SECID0EEXBG"><title>Habitat.</title><p>Among shrubs, in sparse forests, in open forest clearings, gravel beds and rocky slopes in middle and upper mountain belts, 800–3400 m.</p></tp:treatment-sec><tp:treatment-sec sec-type="distribution" id="SECID0EJXBG"><title>General distribution.</title><p>Middle Asia (Tian Shan (indicated for the Talas Alatau), Pamir-Alay: Hissar, Darvaz, and Western Pamir ranges): Kyrgyzstan, Tajikistan, and Uzbekistan (<xref ref-type="bibr" rid="B4">Alieva et al. 2024b</xref>).</p></tp:treatment-sec><tp:treatment-sec sec-type="distribution" id="SECID0ETXBG"><title>Distribution in Uzbekistan.</title><p>Kashkadarya and Surkhandarya regions (Fig. <xref ref-type="fig" rid="F3">3E</xref>). I-6 <bold>Western Hissar district.</bold> I-6-a <bold>Kashkadarya region.</bold> HISSAR RANGE (South-western Hissar, Hissar State Nature Reserve, Tankhozdarya branch, Osmantalash ridge, 02.07.2021, <italic>Aromov.</italic> Southwestern Hissar, Hissar State Reserve, Gilon department, Novshur say, 14.07.2022, <italic>Aromov</italic>; Kyzylsuv department, big Khursanddara say, 30.07.2022, <italic>Aromov</italic> s.n. [Herbarium of the Hissar State Nature Reserve.]); Southwestern Hissar, Hissar State Reserve, Tankhozdarya department, Kuralai say, 30.07.2022, <italic>Aromov</italic> s.n. [Herbarium of the Hissar State Nature Reserve.]). I-6-c <bold>Baysun region.</bold> (Mountains of Khodja-gurgur ata. Basin of the Khodja-ipak say River, Kyzyl-su, 29.07.1934, <italic>Penkaovich 148</italic> [TASH046154!]. I-7 <bold>Hissar-Darvaz district.</bold> I-7-a <bold>Sangardak-Tupalang region.</bold> HISSAR RANGE (Sary-Asiya district. Descent from Dzhaukoz pass, 04.08.1931, <italic>Merkulevich</italic> s.n. [TASH046155!, TASH046156!]; Pamir-Alay. 3 km east of the village Khovat, altitude 2200 m, at the upper boundary of the deciduous forest. Description 51., 02.08.1941, <italic>Gromakov 634</italic> [TASH046157!]).</p></tp:treatment-sec><tp:treatment-sec><!--Section generated to contain objects referenced in tp:taxon-treatment.--><fig id="F3" position="float" orientation="portrait"><object-id xmlns:xlink="http://www.w3.org/1999/xlink" content-type="doi" xlink:type="simple">10.3897/phytokeys.257.142950.figure3</object-id><object-id xmlns:xlink="http://www.w3.org/1999/xlink" content-type="arpha" xlink:type="simple">6CFB0CC7-D390-5969-88A3-8B58CBD4193F</object-id><label>Figure 3.</label><caption><p>Distribution maps of <italic><tp:taxon-name><tp:taxon-name-part taxon-name-part-type="genus" reg="Elymus">Elymus</tp:taxon-name-part></tp:taxon-name></italic> species in Uzbekistan <bold>A</bold><italic><tp:taxon-name><tp:taxon-name-part taxon-name-part-type="genus" reg="Elymus">E.</tp:taxon-name-part><tp:taxon-name-part taxon-name-part-type="species" reg="caninus">caninus</tp:taxon-name-part></tp:taxon-name></italic><bold>B</bold><italic><tp:taxon-name><tp:taxon-name-part taxon-name-part-type="genus" reg="Elymus">E.</tp:taxon-name-part><tp:taxon-name-part taxon-name-part-type="species" reg="lachnophyllus">lachnophyllus</tp:taxon-name-part></tp:taxon-name></italic><bold>C</bold><italic><tp:taxon-name><tp:taxon-name-part taxon-name-part-type="genus" reg="Elymus">E.</tp:taxon-name-part><tp:taxon-name-part taxon-name-part-type="species" reg="fedtschenkoi">fedtschenkoi</tp:taxon-name-part></tp:taxon-name></italic><bold>D</bold><italic><tp:taxon-name><tp:taxon-name-part taxon-name-part-type="genus" reg="Elymus">E.</tp:taxon-name-part><tp:taxon-name-part taxon-name-part-type="species" reg="longearistatus">longearistatus</tp:taxon-name-part></tp:taxon-name></italic><bold>E</bold><italic><tp:taxon-name><tp:taxon-name-part taxon-name-part-type="genus" reg="Elymus">E.</tp:taxon-name-part><tp:taxon-name-part taxon-name-part-type="species" reg="macrochaetus">macrochaetus</tp:taxon-name-part></tp:taxon-name></italic><bold>F</bold><italic><tp:taxon-name><tp:taxon-name-part taxon-name-part-type="genus" reg="Elymus">E.</tp:taxon-name-part><tp:taxon-name-part taxon-name-part-type="species" reg="nevskii">nevskii</tp:taxon-name-part></tp:taxon-name></italic><bold>G</bold><italic><tp:taxon-name><tp:taxon-name-part taxon-name-part-type="genus" reg="Elymus">E.</tp:taxon-name-part><tp:taxon-name-part taxon-name-part-type="species" reg="praeruptus">praeruptus</tp:taxon-name-part></tp:taxon-name></italic><bold>H</bold><italic><tp:taxon-name><tp:taxon-name-part taxon-name-part-type="genus" reg="Elymus">E.</tp:taxon-name-part><tp:taxon-name-part taxon-name-part-type="species" reg="transhyrcanus">transhyrcanus</tp:taxon-name-part></tp:taxon-name></italic><bold>I</bold><italic><tp:taxon-name><tp:taxon-name-part taxon-name-part-type="genus" reg="Elymus">E.</tp:taxon-name-part><tp:taxon-name-part taxon-name-part-type="species" reg="tschimganicus">tschimganicus</tp:taxon-name-part></tp:taxon-name></italic><bold>J</bold><italic><tp:taxon-name><tp:taxon-name-part taxon-name-part-type="genus" reg="Elymus">E.</tp:taxon-name-part><tp:taxon-name-part taxon-name-part-type="species" reg="tianschanigenus">tianschanigenus</tp:taxon-name-part></tp:taxon-name></italic>.</p></caption><graphic xmlns:xlink="http://www.w3.org/1999/xlink" xlink:href="phytokeys-257-009_article-142950__-g003.jpg" position="float" orientation="portrait" xlink:type="simple" id="oo_1344014.jpg"><uri content-type="original_file" xlink:type="simple">https://binary.pensoft.net/fig/1344014</uri></graphic></fig></tp:treatment-sec><ref-list><ref id="B4"><mixed-citation xmlns:xlink="http://www.w3.org/1999/xlink" xlink:type="simple"><person-group><name name-style="western"><surname>Alieva</surname><given-names>KB</given-names></name><name name-style="western"><surname>Sheraliev</surname><given-names>O</given-names></name><name name-style="western"><surname>Uralov</surname><given-names>R</given-names></name><name name-style="western"><surname>Djoldoshbekov</surname><given-names>AD</given-names></name><name name-style="western"><surname>Usupbaev</surname><given-names>AK</given-names></name><name name-style="western"><surname>Tojibaev</surname><given-names>KSh</given-names></name></person-group> (<year>2024b</year>) <article-title>New findings of grasses for the flora of Uzbekistan and Kyrgyzstan.</article-title><source>Turczaninowia</source><volume>27</volume>(<issue>4</issue>): <fpage>45</fpage>–<lpage>60</lpage>. <ext-link xlink:href="10.14258/turczaninowia.27.4.6" ext-link-type="doi" xlink:type="simple">https://doi.org/10.14258/turczaninowia.27.4.6</ext-link></mixed-citation></ref></ref-list></tp:taxon-treatment>
