# Supplementary material for: ﻿Synopsis of the genus Elymus (Poaceae) in Uzbekistan (Middle Asia) with a description of Elymusuzbekistanicus a new species from Turkestan Mts
Source: PhytoKeys. 2025 Jun 3;257:9–50. doi: 10.3897/phytokeys.257.142950 (PMC12152488; doi:10.3897/phytokeys.257.142950)
Supplement: XML Treatment for Elymus nevskii [file phytokeys.257.142950-treatment8.xml]

<!DOCTYPE tp:taxon-treatment
  PUBLIC "-//TaxonX//DTD Taxonomic Treatment Publishing DTD v0 20100105//EN" "tax-treatment-NSO.dtd">
<tp:taxon-treatment xmlns:tp="http://www.plazi.org/taxpub"><tp:treatment-meta><kwd-group><label>Taxon classification</label><kwd>
                <named-content content-type="kingdom">Plantae</named-content>
              </kwd><kwd>
                <named-content content-type="order">Poales</named-content>
              </kwd><kwd>
                <named-content content-type="family">Poaceae</named-content>
              </kwd></kwd-group><mixed-citation publication-type="journal"><person-group><name><surname>Alieva</surname><given-names>Kumush B.</given-names></name><name><surname>Peng</surname><given-names>Yilong</given-names></name><name><surname>Usupbaev</surname><given-names>Adilet</given-names></name><name><surname>Tojibaev</surname><given-names>Komiljon Sh.</given-names></name><name><surname>Yusupov</surname><given-names>Ziyoviddin</given-names></name><name><surname>Ergashov</surname><given-names>Ibrokhimjon</given-names></name><name><surname>Azimova</surname><given-names>Dilnoza</given-names></name><name><surname>Jiang</surname><given-names>Zhilin</given-names></name></person-group><article-title>﻿Synopsis of the genus <italic><tp:taxon-name><tp:taxon-name-part taxon-name-part-type="genus" reg="Elymus">Elymus</tp:taxon-name-part></tp:taxon-name></italic> (<tp:taxon-name><tp:taxon-name-part taxon-name-part-type="family">Poaceae</tp:taxon-name-part></tp:taxon-name>) in Uzbekistan (Middle Asia) with a description of <italic><tp:taxon-name><tp:taxon-name-part taxon-name-part-type="genus" reg="Elymus">Elymus</tp:taxon-name-part><tp:taxon-name-part taxon-name-part-type="species" reg="uzbekistanicus">uzbekistanicus</tp:taxon-name-part></tp:taxon-name></italic> a new species from Turkestan Mts</article-title><source>PhytoKeys</source><day>03</day><month>06</month><year>2025</year><volume>257</volume><fpage>9</fpage><lpage>50</lpage><pub-id pub-id-type="doi">10.3897/phytokeys.257.142950</pub-id></mixed-citation></tp:treatment-meta><tp:nomenclature><label>﻿6.</label><tp:taxon-name>
              <object-id xmlns:xlink="http://www.w3.org/1999/xlink" content-type="arpha" xlink:type="simple">F9AA953C-45BE-5744-91AE-106524623776</object-id>
              <tp:taxon-name-part taxon-name-part-type="genus" reg="Elymus">Elymus</tp:taxon-name-part>
              <tp:taxon-name-part taxon-name-part-type="species" reg="nevskii">nevskii</tp:taxon-name-part>
            </tp:taxon-name><tp:taxon-authority>Tzvelev in Spisok Rast. Gerb. Fl. S.S.S.R. Bot. Inst. Vsesojuzn. Akad. Nauk 18: 29 (1970)</tp:taxon-authority><tp:nomenclature-citation-list><tp:nomenclature-citation><tp:taxon-name>
                  <tp:taxon-name-part taxon-name-part-type="genus" reg="Agropyron"/>
                  <tp:taxon-name-part taxon-name-part-type="species" reg="dentatum"/>
                </tp:taxon-name><comment>= <tp:taxon-name><tp:taxon-name-part taxon-name-part-type="genus" reg="Agropyron">Agropyron</tp:taxon-name-part><tp:taxon-name-part taxon-name-part-type="species" reg="dentatum">dentatum</tp:taxon-name-part></tp:taxon-name> Hook.f. in Fl. Brit. India 7: 370 (1896). Type. India. Kashmir, alt. 9–12,000 ft., Jacquemont, Thomson. </comment></tp:nomenclature-citation><tp:nomenclature-citation><tp:taxon-name>
                  <tp:taxon-name-part taxon-name-part-type="genus" reg="Agropyron"/>
                  <tp:taxon-name-part taxon-name-part-type="species" reg="ugamicum"/>
                </tp:taxon-name><comment>= <tp:taxon-name><tp:taxon-name-part taxon-name-part-type="genus" reg="Agropyron">Agropyron</tp:taxon-name-part><tp:taxon-name-part taxon-name-part-type="species" reg="ugamicum">ugamicum</tp:taxon-name-part></tp:taxon-name> Drobow in A.I.Vvedensky &amp; al., Key Fl. Tashkent 1: 41 (1923). Type. Uzbekistan. Western Tian Shan. “Distr. Tashkent, near the Ugam River,” 1921, n° 1313, Uranov. ≡ <tp:taxon-name><tp:taxon-name-part taxon-name-part-type="genus" reg="Semeiostachys">Semeiostachys</tp:taxon-name-part><tp:taxon-name-part taxon-name-part-type="species" reg="ugamica">ugamica</tp:taxon-name-part></tp:taxon-name> (Drobow) Drobow in Fl. Uzbekistan. 1: 284 (1941). ≡ <tp:taxon-name><tp:taxon-name-part taxon-name-part-type="genus" reg="Roegneria">Roegneria</tp:taxon-name-part><tp:taxon-name-part taxon-name-part-type="species" reg="ugamica">ugamica</tp:taxon-name-part></tp:taxon-name> (Drobow) Nevski in Trudy Sredne-Aziatsk. Gosud. Univ., Ser. 8b, Bot. 17: 69 (1934). </comment></tp:nomenclature-citation></tp:nomenclature-citation-list></tp:nomenclature><tp:treatment-sec sec-type="material" id="SECID0EH3BG"><title>Type.</title><p>Tajikistan • Leninabad region, southern slope of the Zeravshan range, in the basin of the Yagnob River, between the tributaries Golkrod and Yamansu, on a subalpine meadow, at an altitude of 2900 m. 18 VII 1935, <italic>V. Nikitin</italic> [K003372662].</p></tp:treatment-sec><tp:treatment-sec sec-type="description" id="SECID0EP3BG"><title>Description.</title><p>Stems 50–120 cm, glabrous, smooth. Leaves 7–11 mm wide, flat, abaxially smooth and glabrous, adaxially rough with scattered hairs. Lowest part of sheath hairy. Ligule short. Spikes straight, 7–13 cm. Spikelets 20–30 mm, green or purple. Internodes of spike rough only along two lateral ribs. Glumes broadly lanceolate, margins membranous, quickly acuminate to bristle-like apex to 2 mm. Lemma abaxially nearly or entirely densely spiny or hairy, with awn to 7 mm. Palea linear, nearly equal to lemma. Anthers 1.8–3 mm (Fig. <xref ref-type="fig" rid="F8">8</xref>). <italic>2n = 28</italic> (<xref ref-type="bibr" rid="B82">Tzvelev and Probatova 2019</xref>).</p><fig id="F8" position="float" orientation="portrait"><object-id xmlns:xlink="http://www.w3.org/1999/xlink" content-type="doi" xlink:type="simple">10.3897/phytokeys.257.142950.figure8</object-id><object-id xmlns:xlink="http://www.w3.org/1999/xlink" content-type="arpha" xlink:type="simple">FF05FA58-0CF3-5B34-A4C5-73702DEF00CA</object-id><label>Figure 8.</label><caption><p><italic><tp:taxon-name><tp:taxon-name-part taxon-name-part-type="genus" reg="Elymus">Elymus</tp:taxon-name-part><tp:taxon-name-part taxon-name-part-type="species" reg="nevskii">nevskii.</tp:taxon-name-part></tp:taxon-name></italic> a, spike <bold>b</bold> spikelet <bold>c</bold> glumes <bold>d</bold> lemmas and paleas <bold>e</bold> stem <bold>f</bold> node <bold>g</bold> ligule (<ext-link xmlns:xlink="http://www.w3.org/1999/xlink" xlink:href="10.13140/RG.2.2.22526.60481" ext-link-type="doi" xlink:type="simple">https://doi.org/10.13140/RG.2.2.22526.60481</ext-link>).</p></caption><graphic xmlns:xlink="http://www.w3.org/1999/xlink" xlink:href="phytokeys-257-009_article-142950__-g008.jpg" position="float" orientation="portrait" xlink:type="simple" id="oo_1344019.jpg"><uri content-type="original_file" xlink:type="simple">https://binary.pensoft.net/fig/1344019</uri></graphic></fig></tp:treatment-sec><tp:treatment-sec sec-type="phenology" id="SECID0EI5BG"><title>Phenology.</title><p>Flowering and fruiting: June-August.</p></tp:treatment-sec><tp:treatment-sec sec-type="habitat" id="SECID0EN5BG"><title>Habitat.</title><p>Middle, subalpine, and alpine mountain belts, among shrubs (polydominant, mesophytic deciduous), meadows (floodplain, mesophytic), petrophytic communities (rocky-gravelly scree, cliffs), and gravel, 800–3200 m.</p></tp:treatment-sec><tp:treatment-sec sec-type="distribution" id="SECID0ES5BG"><title>General distribution.</title><p>China, Pakistan, Russia, western Himalayas, Middle Asia (Tarbagatai, Junggar Alatau, Tian Shan, Aral-Caspian Lowlands, Pre-Balkhash Deserts, Pamir-Alay: Gissar, Darvaz, and Pamir ranges): Kazakhstan, Kyrgyzstan, Tajikistan, Turkmenistan, Uzbekistan.</p></tp:treatment-sec><tp:treatment-sec sec-type="distribution" id="SECID0EX5BG"><title>Distribution in Uzbekistan.</title><p>Jizzakh, Kashkadarya, Namangan, Surkhandarya, and Tashkent regions (Fig. <xref ref-type="fig" rid="F3">3F</xref>). I-1 <bold>Western Tian Shan district.</bold> I-1-a <bold>Ugam-Pskem region.</bold> UGAM RANGE (Syr-Darya Region, Tashkent District. Valley of the Ugam River. 06.1921, <italic>Maksimov</italic> s.n. [MW0808955]; Valley of the Pskem River. Babajan Sai (left tributary of the Pskem River). On turf-covered slopes, 26.07.1941, <italic>Momotov 84</italic> [TASH055307!]; Syr Darya Region, Tashkent District. Valley of the Ugam River, <italic>Maksimov</italic> s.n. [TASH055308!]; Bostandyk, on rocky slopes along the ridge of the Ugam Range in the upper reaches of the Navali-Sai gorge, at 2800–3000 m, 31.07.1953, <italic>Pavlov 467</italic> [MW0808951, MW0808959]; Oygaing, 03.08.2023, <italic>Turdiev, Aliyeva O_16_A</italic> [TASH054576!]); PSKEM RANGE (Bostandyk, on rocky scree beneath a large snow patch at the head of Aksar-Sai, 24.07.1949, <italic>Pavlov 158</italic> [MW0808948], 28.07.1949, <italic>Pavlov 244</italic> [MW0808949, MW0808950]; Upper reaches of the Oygaining River. Gentle slopes of the right bank of Tunduk-Sai, 20.08.1956, <italic>Tsukervanik 1572</italic> [TASH055292!], <italic>Granitov 1567</italic> [TASH055296!]). I-1-b <bold>Western Chatkal region</bold>. CHATKAL RANGE (Chatkal Mountain-Forest Reserve. Maidan-Tal section, Tashkent-Say, southern slope at an altitude of 1500–1700 m, 10.10., <italic>Savich</italic> s.n. [TASH046203!, TASH046204!]; Vicinity of the Chimgan Botanical Station. Gorge of the Chimganka River, on the stream bank near the waterfall, 26.08.1928, <italic>Gomolitsky 477</italic> [TASH055301!]; Myn-Dzhilke tract. Upper reaches of the Nurek-Ata River. Southern gravelly slopes (does not fit the description, as there is no awn on lemma), 17.07.1936, <italic>Korotkova, Titov 1430</italic> [TASH047501!], <italic>1446</italic> [TASH047502!]; Basin of the Angren River. Rocky slope below the Davan-Sai Pass, 15.08.1937, <italic>Zakirov</italic> s.n. [<abbrev xmlns:xlink="http://www.w3.org/1999/xlink" content-type="institution" xlink:title="Samarkand State University" id="ABBRID0EEBAI" xlink:type="simple">SAMDU</abbrev>]; Basin of the Chatkal River. Mazar River Valley. Eastern slope of the left bank of the Mazar River, belt of creeping form juniper, 08.08.1938, <italic>Pyataeva, Momotov 604</italic> [TASH055304!]; Tashkent Alatau Mountains. Basin of the Bash-Kyzyl-Say River. Menora-Say, 02.08.1953, <italic>Butkov, Tsukervanik 1203</italic> [TASH046343!]; New section of Reserve, Chatkal Mountains, 70 km E of Tashkent, <italic>314209</italic> [USDA_NPGS3417113], <italic>314200</italic> [USDA_NPGS3417106], <italic>314211</italic> [USDA_NPGS3417103]); I-1-c <bold>Arashan region</bold>. CHATKAL RANGE (Angren Expedition. Right bank of the Angren River; warm springs of Arasan, granite, 14.08.1924, <italic>Korovin 2736</italic> [TASH055326], 16.08.1924, <italic>Korovin 2737</italic> [TASH055327]; Basin of the Angren River. Upper reaches of the Angren River, above the warm springs of Arashan, along the shore of the lake, at an altitude of 1750 m. 28.07.1938, <italic>Pyataeva, Momotov 347</italic> [TASH055329!, TASH055330!]; Angren Plateau. Southern slopes. Near Arasan Lake. Northeastern slope. Alpine vegetation belt, 19.08.1939, <italic>Kudryashev 1237</italic> [TASH055331!]; Arashan Lake, on the slopes, 24.07.1940, <italic>Korotkova 231</italic> [TASH047493!]); I-1-d <bold>Kurama region.</bold> CHATKAL RANGE (Basin of the Angren River. Upper reaches of the Angren River, above the warm springs of Arashan, sand deposits on the southeast slope of the Babai-Tagh ridge, site near the water, 28.07.1938, <italic>Pyataeva, Momotov 316</italic> [TASH046200!]; Tashkent Alatau. Southern gravelly slope of Mountain Kyzyl-nura, altitude 3200 m, 11.09.1939, <italic>Gomolitsky 77</italic> [TASH055309!]; Basin of the Angren River. In the upper reaches of the Chet-su, on gravelly slopes, 27.07.1940, <italic>Korotkova 315</italic> [TASH055335!]; Valley of the Angren River. Sai Ayri. Tugai, 17.08.1940, <italic>Usmanov 1187</italic> [TASH055386!]); KURAMA RANGE (Kishvash Sai, upper reaches of Lashkerek, above the juniper zone. Rocky slope, 12.07.1939, <italic>Zakirov</italic> s.n. [<abbrev xmlns:xlink="http://www.w3.org/1999/xlink" content-type="institution" xlink:title="Samarkand State University" id="ABBRID0ELDAI" xlink:type="simple">SAMDU</abbrev>]; Basin of the Angren River. Dawan-sai, rocky slope below the pass, 15.08.1937, <italic>Zakirov</italic> s.n. [TASH055328!]; Northern slopes of the upper reaches of Nizbash-sai. Eastern slope with subalpine vegetation, 06.08.1939, <italic>Kudryashev 1083</italic> [TASH055336!, TASH055337!]; Northern slope of Say Saracha, western slope of the Juniper forest, 13.07.1940, <italic>Usmanov 1307</italic> [TASH055390!]; Northern slope of Say Kum-Kul. Tugay vegetation, 10.08.1940, <italic>Usmanov 1210</italic> [TASH055387!]; Northern slopes of the Kurama Range, Abyazsay, 4<sup>th</sup> brigade of the breeding sovkhoz, h = 1950 m, 11.09.1956, <italic>Kamalov 136</italic> [TASH055389!], h = 1900 m, juniper zone (prostrate form), of the breeding farm, 11.09.1956, <italic>Kamalov, Vernik, Nabiev, Tsukervanik 137</italic> [TASH055388!], Stud farm, rocky gravelly slope, 2150 m, 17.09.1956, <italic>Kamalov 316</italic> [TASH055385!]). I-5 <bold>Kuhistan district.</bold> I-5-a <bold>North Turkestan region.</bold> TURKESTAN RANGE (Zaamin Forestry, Gorge of the Kul-su River, 23.07.1926, <italic>Popov, Androsov 116</italic> [TASH055323!], <italic>117</italic> [TASH055324!]; Gurlash River Gorge, on the left bank of the Gurlash River, opposite Chutka-Say, 25.07.1926, <italic>Popov, Androsov 144</italic> [TASH055325!]; Zaamin District. Headwaters of the Chandyir Rivers, near the pass. Absolute altitude 2700–3000 m, 14.09.1932, <italic>Titov, Eliseeva 600</italic> [TASH055322!]; Pamiro-Alay. Basin of Guralash River. Cone of the Mechetyly-Say River, 27.07.1934, <italic>Zakrzhevskiy 491</italic> [TASH055316!, TASH055319!]; Northern slopes of the Turkestan Range, headwaters of the Sanzar River. Guralash-Say Nature Reserve. At the head of Guralash, on the northern slopes of Langar-Say, 14.08.1937, <italic>Korotkova, Vasil’kovskaya 1039</italic> [TASH055341!], 17.08.1937, <italic>Korotkova, Vasil’kovskaya 1073</italic> [TASH055320!]; along the ridge of Angerly-Say, opposite Shibarly-Say. Dry subalpine meadow, 30.08.1947, <italic>Nazarenko</italic> s.n. [TASH055237!, TASH055238!]; 31.08.1947, <italic>Nazarenko 634</italic> [TASH055235!]); I-5-b <bold>Malguzar region.</bold> MALGUZAR RANGE (Northern slopes of the Turkestan Range. 4–5 km from the village of Besh-Kubu towards the Zaamin mountains, 22.05.1937, <italic>Korotkova, Vasil’kovskaya 989</italic> [TASH055338!]). I-6 <bold>Western Hissar district.</bold> I-6-a <bold>Kashkadarya region.</bold> HISSAR RANGE (Mountain Hazret-Sultan. Aksu River. Elevation 2800 m, 17.07.1933, <italic>Gordienko, Chilinyn 277</italic> [MW0808944]). I-7 <bold>Hissar-Darvaz district.</bold> I-7-a <bold>Sangardak-Tupalang region.</bold> HISSAR RANGE (Pamiro-Alay. Upper reaches of the Yagly-Khocha [Yangiklik] River, elevation 3200 m. Description N82, 14.08.1941, <italic>Gromakov 722</italic> [TASH055318!]; Basin of the Tupolang River. Upper reaches of the Khovar River. Eastern slope in the alpine zone, 09.09.1947, <italic>Pyatayeva 603</italic> [TASH040959!]; Above Dara-Say at the pass. Subalpine and alpine zones, 17.07.1948, <italic>Pyatayeva 1084</italic>! [TASH055317!]).</p></tp:treatment-sec><tp:treatment-sec><!--Section generated to contain objects referenced in tp:taxon-treatment.--><fig id="F3" position="float" orientation="portrait"><object-id xmlns:xlink="http://www.w3.org/1999/xlink" content-type="doi" xlink:type="simple">10.3897/phytokeys.257.142950.figure3</object-id><object-id xmlns:xlink="http://www.w3.org/1999/xlink" content-type="arpha" xlink:type="simple">6CFB0CC7-D390-5969-88A3-8B58CBD4193F</object-id><label>Figure 3.</label><caption><p>Distribution maps of <italic><tp:taxon-name><tp:taxon-name-part taxon-name-part-type="genus" reg="Elymus">Elymus</tp:taxon-name-part></tp:taxon-name></italic> species in Uzbekistan <bold>A</bold><italic><tp:taxon-name><tp:taxon-name-part taxon-name-part-type="genus" reg="Elymus">E.</tp:taxon-name-part><tp:taxon-name-part taxon-name-part-type="species" reg="caninus">caninus</tp:taxon-name-part></tp:taxon-name></italic><bold>B</bold><italic><tp:taxon-name><tp:taxon-name-part taxon-name-part-type="genus" reg="Elymus">E.</tp:taxon-name-part><tp:taxon-name-part taxon-name-part-type="species" reg="lachnophyllus">lachnophyllus</tp:taxon-name-part></tp:taxon-name></italic><bold>C</bold><italic><tp:taxon-name><tp:taxon-name-part taxon-name-part-type="genus" reg="Elymus">E.</tp:taxon-name-part><tp:taxon-name-part taxon-name-part-type="species" reg="fedtschenkoi">fedtschenkoi</tp:taxon-name-part></tp:taxon-name></italic><bold>D</bold><italic><tp:taxon-name><tp:taxon-name-part taxon-name-part-type="genus" reg="Elymus">E.</tp:taxon-name-part><tp:taxon-name-part taxon-name-part-type="species" reg="longearistatus">longearistatus</tp:taxon-name-part></tp:taxon-name></italic><bold>E</bold><italic><tp:taxon-name><tp:taxon-name-part taxon-name-part-type="genus" reg="Elymus">E.</tp:taxon-name-part><tp:taxon-name-part taxon-name-part-type="species" reg="macrochaetus">macrochaetus</tp:taxon-name-part></tp:taxon-name></italic><bold>F</bold><italic><tp:taxon-name><tp:taxon-name-part taxon-name-part-type="genus" reg="Elymus">E.</tp:taxon-name-part><tp:taxon-name-part taxon-name-part-type="species" reg="nevskii">nevskii</tp:taxon-name-part></tp:taxon-name></italic><bold>G</bold><italic><tp:taxon-name><tp:taxon-name-part taxon-name-part-type="genus" reg="Elymus">E.</tp:taxon-name-part><tp:taxon-name-part taxon-name-part-type="species" reg="praeruptus">praeruptus</tp:taxon-name-part></tp:taxon-name></italic><bold>H</bold><italic><tp:taxon-name><tp:taxon-name-part taxon-name-part-type="genus" reg="Elymus">E.</tp:taxon-name-part><tp:taxon-name-part taxon-name-part-type="species" reg="transhyrcanus">transhyrcanus</tp:taxon-name-part></tp:taxon-name></italic><bold>I</bold><italic><tp:taxon-name><tp:taxon-name-part taxon-name-part-type="genus" reg="Elymus">E.</tp:taxon-name-part><tp:taxon-name-part taxon-name-part-type="species" reg="tschimganicus">tschimganicus</tp:taxon-name-part></tp:taxon-name></italic><bold>J</bold><italic><tp:taxon-name><tp:taxon-name-part taxon-name-part-type="genus" reg="Elymus">E.</tp:taxon-name-part><tp:taxon-name-part taxon-name-part-type="species" reg="tianschanigenus">tianschanigenus</tp:taxon-name-part></tp:taxon-name></italic>.</p></caption><graphic xmlns:xlink="http://www.w3.org/1999/xlink" xlink:href="phytokeys-257-009_article-142950__-g003.jpg" position="float" orientation="portrait" xlink:type="simple" id="oo_1344014.jpg"><uri content-type="original_file" xlink:type="simple">https://binary.pensoft.net/fig/1344014</uri></graphic></fig></tp:treatment-sec><ref-list><ref id="B82"><mixed-citation xmlns:xlink="http://www.w3.org/1999/xlink" xlink:type="simple"><person-group><name name-style="western"><surname>Tzvelev</surname><given-names>NN</given-names></name><name name-style="western"><surname>Probatova</surname><given-names>NS</given-names></name></person-group> (<year>2019</year>) Zlaki Rosii. Moskva, 646.</mixed-citation></ref></ref-list></tp:taxon-treatment>
