# Supplementary material for: ﻿Synopsis of the genus Elymus (Poaceae) in Uzbekistan (Middle Asia) with a description of Elymusuzbekistanicus a new species from Turkestan Mts
Source: PhytoKeys. 2025 Jun 3;257:9–50. doi: 10.3897/phytokeys.257.142950 (PMC12152488; doi:10.3897/phytokeys.257.142950)
Supplement: XML Treatment for Elymus praeruptus [file phytokeys.257.142950-treatment9.xml]

<!DOCTYPE tp:taxon-treatment
  PUBLIC "-//TaxonX//DTD Taxonomic Treatment Publishing DTD v0 20100105//EN" "tax-treatment-NSO.dtd">
<tp:taxon-treatment xmlns:tp="http://www.plazi.org/taxpub"><tp:treatment-meta><kwd-group><label>Taxon classification</label><kwd>
                <named-content content-type="kingdom">Plantae</named-content>
              </kwd><kwd>
                <named-content content-type="order">Poales</named-content>
              </kwd><kwd>
                <named-content content-type="family">Poaceae</named-content>
              </kwd></kwd-group><mixed-citation publication-type="journal"><person-group><name><surname>Alieva</surname><given-names>Kumush B.</given-names></name><name><surname>Peng</surname><given-names>Yilong</given-names></name><name><surname>Usupbaev</surname><given-names>Adilet</given-names></name><name><surname>Tojibaev</surname><given-names>Komiljon Sh.</given-names></name><name><surname>Yusupov</surname><given-names>Ziyoviddin</given-names></name><name><surname>Ergashov</surname><given-names>Ibrokhimjon</given-names></name><name><surname>Azimova</surname><given-names>Dilnoza</given-names></name><name><surname>Jiang</surname><given-names>Zhilin</given-names></name></person-group><article-title>﻿Synopsis of the genus <italic><tp:taxon-name><tp:taxon-name-part taxon-name-part-type="genus" reg="Elymus">Elymus</tp:taxon-name-part></tp:taxon-name></italic> (<tp:taxon-name><tp:taxon-name-part taxon-name-part-type="family">Poaceae</tp:taxon-name-part></tp:taxon-name>) in Uzbekistan (Middle Asia) with a description of <italic><tp:taxon-name><tp:taxon-name-part taxon-name-part-type="genus" reg="Elymus">Elymus</tp:taxon-name-part><tp:taxon-name-part taxon-name-part-type="species" reg="uzbekistanicus">uzbekistanicus</tp:taxon-name-part></tp:taxon-name></italic> a new species from Turkestan Mts</article-title><source>PhytoKeys</source><day>03</day><month>06</month><year>2025</year><volume>257</volume><fpage>9</fpage><lpage>50</lpage><pub-id pub-id-type="doi">10.3897/phytokeys.257.142950</pub-id></mixed-citation></tp:treatment-meta><tp:nomenclature><label>﻿7.</label><tp:taxon-name>
              <object-id xmlns:xlink="http://www.w3.org/1999/xlink" content-type="arpha" xlink:type="simple">5C1787B9-F732-59C2-9E15-CF430A71C48F</object-id>
              <tp:taxon-name-part taxon-name-part-type="genus" reg="Elymus">Elymus</tp:taxon-name-part>
              <tp:taxon-name-part taxon-name-part-type="species" reg="praeruptus">praeruptus</tp:taxon-name-part>
            </tp:taxon-name><tp:taxon-authority>Tzvelev in Novosti Sist. Vyssh. Rast. 9: 61 (1972)</tp:taxon-authority><tp:nomenclature-citation-list><tp:nomenclature-citation><tp:taxon-name>
                  <tp:taxon-name-part taxon-name-part-type="genus" reg="Agropyron"/>
                  <tp:taxon-name-part taxon-name-part-type="species" reg="interruptum"/>
                </tp:taxon-name><comment>≡ <tp:taxon-name><tp:taxon-name-part taxon-name-part-type="genus" reg="Agropyron">Agropyron</tp:taxon-name-part><tp:taxon-name-part taxon-name-part-type="species" reg="interruptum">interruptum</tp:taxon-name-part></tp:taxon-name> Nevski in Izv. Bot. Sada Akad. Nauk S.S.S.R. 30: 632 (1931 publ. 1932). ≡ <tp:taxon-name><tp:taxon-name-part taxon-name-part-type="genus" reg="Roegneria">Roegneria</tp:taxon-name-part><tp:taxon-name-part taxon-name-part-type="species" reg="interrupta">interrupta</tp:taxon-name-part></tp:taxon-name> (Nevski) Nevski in Trudy Sredne-Aziatsk. Gosud. Univ., Ser. 8b, Bot. 17: 68 (1934). ≡ <tp:taxon-name><tp:taxon-name-part taxon-name-part-type="genus" reg="Semeiostachys">Semeiostachys</tp:taxon-name-part><tp:taxon-name-part taxon-name-part-type="species" reg="interrupta">interrupta</tp:taxon-name-part></tp:taxon-name> (Nevski) Drobow in Fl. Uzbekistan. 1: 282 (1941). </comment></tp:nomenclature-citation></tp:nomenclature-citation-list></tp:nomenclature><tp:treatment-sec sec-type="material" id="SECID0EAIAI"><title>Type.</title><p>Uzbekistan • Samarkand region and surroundings, Zimarl on Djidjik-Rute, meadow by the stream, 12 VII 1913, <italic>B. Fedtschenko 183</italic> (holotype: LE).</p></tp:treatment-sec><tp:treatment-sec sec-type="description" id="SECID0EIIAI"><title>Description.</title><p>Stems 30–150 cm. Leaves 1.2–4 mm wide, often longitudinally folded, grayish green, adaxially with fairly prominent ribs, densely short hairy. Sheaths glabrous or hairy. Ligule to 1.2 mm. Spikes erect. Spikelets solitary along axis of spike. Lower internodes of rather loose spikes smooth or with scattered short spines along ribs. Glumes broadly lanceolate, margins membranous, apex rapidly acuminate. Lemma with scattered spines, often with bluish bloom; awn more or less bent to side, 20–30 mm. Palea linear, nearly equal to lemma. Anthers 3–4.5 mm (Fig. <xref ref-type="fig" rid="F9">9</xref>).</p><fig id="F9" position="float" orientation="portrait"><object-id xmlns:xlink="http://www.w3.org/1999/xlink" content-type="doi" xlink:type="simple">10.3897/phytokeys.257.142950.figure9</object-id><object-id xmlns:xlink="http://www.w3.org/1999/xlink" content-type="arpha" xlink:type="simple">0D0FC8E3-D8C5-5C38-BC68-A7D77925C778</object-id><label>Figure 9.</label><caption><p><italic><tp:taxon-name><tp:taxon-name-part taxon-name-part-type="genus" reg="Elymus">Elymus</tp:taxon-name-part><tp:taxon-name-part taxon-name-part-type="species" reg="praeruptus">praeruptus</tp:taxon-name-part></tp:taxon-name></italic><bold>a</bold> spike <bold>b</bold> spikelet <bold>c</bold> glumes <bold>d</bold> lemmas and paleas <bold>e</bold> stem <bold>f</bold> node <bold>g</bold> ligule (<ext-link xmlns:xlink="http://www.w3.org/1999/xlink" xlink:href="10.13140/RG.2.2.11621.41442" ext-link-type="doi" xlink:type="simple">https://doi.org/10.13140/RG.2.2.11621.41442</ext-link>).</p></caption><graphic xmlns:xlink="http://www.w3.org/1999/xlink" xlink:href="phytokeys-257-009_article-142950__-g009.jpg" position="float" orientation="portrait" xlink:type="simple" id="oo_1344020.jpg"><uri content-type="original_file" xlink:type="simple">https://binary.pensoft.net/fig/1344020</uri></graphic></fig></tp:treatment-sec><tp:treatment-sec sec-type="phenology" id="SECID0E4JAI"><title>Phenology.</title><p>Flowering and fruiting: June-July.</p></tp:treatment-sec><tp:treatment-sec sec-type="habitat" id="SECID0ECKAI"><title>Habitat.</title><p>On rocky slopes, cliffs, meadows, and gravelly areas, in middle and upper mountain belts, 1500–3100 m.</p></tp:treatment-sec><tp:treatment-sec sec-type="distribution" id="SECID0EHKAI"><title>General distribution.</title><p>Middle Asia (Western Tian Shan, Pamir-Alay: Alay, Hissar, Darvaz mountain ranges): Kyrgyzstan, Tajikistan, Uzbekistan.</p></tp:treatment-sec><tp:treatment-sec sec-type="distribution" id="SECID0EMKAI"><title>Distribution in Uzbekistan.</title><p>Jizzakh, Kashkadarya, Namangan, Surkhandarya, Tashkent, and Fergana regions (Fig. <xref ref-type="fig" rid="F3">3G</xref>). I-1 <bold>Western Tian Shan district.</bold> I-1-a <bold>Ugam-Pskem region.</bold> PSKEM RANGE (Upper reaches of the Oygaing River. Slopes of the right bank of Tundyk-say, 21.08.1956, <italic>Granitov 1615</italic> [TASH040969!]; Oygaing River valley, upper reaches of the Tunduksay gorge. Altitude 2269 m, 10.08.2019, <italic>Tojibayev, Juramurodov 1008103</italic> [TASH060161!]; Upper reaches of the Barkraksay gorge. Altitude 2540 m, 11.08.2019, <italic>Tojibayev, Juramurodov 1108167</italic> [TASH060160!], [TASH060159!]); I-1-b <bold>Western Chatkal region.</bold> CHATKAL RANGE (Mik-dzhilke tract. Upper reaches of the Nurek-ata River. Gravelly slopes, 21.07.1936, <italic>Korotkova, Titov 1602</italic> [TASH040943!]); I-1-c <bold>Arashan region.</bold> CHATKAL RANGE (Angren Expedition. Syr-Darya region, Tashkent district. Pass Arasan, altitude 2500 m, and the slopes leading to it, 17.08.1924, <italic>Sovetkina 192</italic> [TASH040949!, TASH040952!]); I-1-d <bold>Kurama region.</bold> CHATKAL RANGE (Southern slopes. Pass from Angren to Parkent. Substrate: rocky-gravelly, with pebbles, 22.07.1939, <italic>Kudryashev 878</italic> [TASH040937!, TASH040954!]; Basin of the Angren River. Pass between Bashkutan-say and Aksu-say. On a fine-soil and gravelly slope, 01.08.1954, <italic>Butkov, Mailun 577</italic> [TASH040945!, TASH040955!]). I-3 <bold>Fergana-Alay district.</bold> 1-3-b <bold>Eastern-Alay region.</bold> ALAY RANGE (Skobelievsky District. Northern slope of the Alay Range. Basin of the Shakhimardan River. Upper reaches of the Shivali River. Rocky slope with juniper tree, 25.07.1915, <italic>Drobow 271</italic> [TASH045196!]). I-5 <bold>Kuhistan district.</bold> I-5-a <bold>North Turkestan region.</bold> TURKESTAN RANGE (Zaamin Forestry. Gorge of the Kul-su River, 26.07.1923, <italic>Popov, Androsov 99</italic> [TASH045189!]; <italic>118</italic> [TASH045190!]; Zaamin Forestry. Gorge of the Gurulash River, 26.07.1923, <italic>Popov, Androsov</italic> s.n. [TASH045187!]; 26.07.1926, <italic>Popov, Androsov</italic> s.n. [TASH045188!]; Gallya-Aral District. Mountain Chumkar-Tau. Ridge between the passes Urmitan and Guralash. (Absolute height 3000–3100 m), 16.08.1932, <italic>Titov Eliseeva 295</italic> [TASH045194!, TASH045195!]; Northern slopes of the Turkestan Range, upper reaches of the Sanzar River. Guralash-Sai Nature Reserve. On the southeast slope, burned areas, 09.08.1937, <italic>Korotkova, Vasilykovskaya 954/а</italic> [TASH045191!]; At the head of Guralash. Watershed between the Langar and Kichik-Shibarly ranges, 13.08.1937, <italic>Korotkova, Vasilykovskaya 1003</italic> [TASH040939!]; Along the red scree on the left side of Angirly-Sai, 28.08.1937, <italic>Korotkova, Vasilykovskaya 1187</italic> [TASH045192!, TASH045193!]). I-6 <bold>Western Hissar district.</bold> I-6-a <bold>Kashkadarya region.</bold> HISSAR RANGE (Northern slopes of the Hissar Range. Basin of the Kashkadarya River. Gorge of the Tamshush River (tributary of Ak-su). Near the Tamshush Pass. Alpine belt. Rocks, 03.08.1937, <italic>Kudryashev 1373</italic> [TASH040944!, TASH040953!]). I-7 <bold>Hissar-Darvaz district.</bold> I-7-a <bold>Sangardak-Tupalang region.</bold> HISSAR RANGE (Basin of the Tupalang River. Upper reaches of the Khovat River. Right bank of the Khovat River in the alpine zone, 10.09.1947, <italic>Pyataeva 631</italic> [TASH040960!]).</p></tp:treatment-sec><tp:treatment-sec><!--Section generated to contain objects referenced in tp:taxon-treatment.--><fig id="F3" position="float" orientation="portrait"><object-id xmlns:xlink="http://www.w3.org/1999/xlink" content-type="doi" xlink:type="simple">10.3897/phytokeys.257.142950.figure3</object-id><object-id xmlns:xlink="http://www.w3.org/1999/xlink" content-type="arpha" xlink:type="simple">6CFB0CC7-D390-5969-88A3-8B58CBD4193F</object-id><label>Figure 3.</label><caption><p>Distribution maps of <italic><tp:taxon-name><tp:taxon-name-part taxon-name-part-type="genus" reg="Elymus">Elymus</tp:taxon-name-part></tp:taxon-name></italic> species in Uzbekistan <bold>A</bold><italic><tp:taxon-name><tp:taxon-name-part taxon-name-part-type="genus" reg="Elymus">E.</tp:taxon-name-part><tp:taxon-name-part taxon-name-part-type="species" reg="caninus">caninus</tp:taxon-name-part></tp:taxon-name></italic><bold>B</bold><italic><tp:taxon-name><tp:taxon-name-part taxon-name-part-type="genus" reg="Elymus">E.</tp:taxon-name-part><tp:taxon-name-part taxon-name-part-type="species" reg="lachnophyllus">lachnophyllus</tp:taxon-name-part></tp:taxon-name></italic><bold>C</bold><italic><tp:taxon-name><tp:taxon-name-part taxon-name-part-type="genus" reg="Elymus">E.</tp:taxon-name-part><tp:taxon-name-part taxon-name-part-type="species" reg="fedtschenkoi">fedtschenkoi</tp:taxon-name-part></tp:taxon-name></italic><bold>D</bold><italic><tp:taxon-name><tp:taxon-name-part taxon-name-part-type="genus" reg="Elymus">E.</tp:taxon-name-part><tp:taxon-name-part taxon-name-part-type="species" reg="longearistatus">longearistatus</tp:taxon-name-part></tp:taxon-name></italic><bold>E</bold><italic><tp:taxon-name><tp:taxon-name-part taxon-name-part-type="genus" reg="Elymus">E.</tp:taxon-name-part><tp:taxon-name-part taxon-name-part-type="species" reg="macrochaetus">macrochaetus</tp:taxon-name-part></tp:taxon-name></italic><bold>F</bold><italic><tp:taxon-name><tp:taxon-name-part taxon-name-part-type="genus" reg="Elymus">E.</tp:taxon-name-part><tp:taxon-name-part taxon-name-part-type="species" reg="nevskii">nevskii</tp:taxon-name-part></tp:taxon-name></italic><bold>G</bold><italic><tp:taxon-name><tp:taxon-name-part taxon-name-part-type="genus" reg="Elymus">E.</tp:taxon-name-part><tp:taxon-name-part taxon-name-part-type="species" reg="praeruptus">praeruptus</tp:taxon-name-part></tp:taxon-name></italic><bold>H</bold><italic><tp:taxon-name><tp:taxon-name-part taxon-name-part-type="genus" reg="Elymus">E.</tp:taxon-name-part><tp:taxon-name-part taxon-name-part-type="species" reg="transhyrcanus">transhyrcanus</tp:taxon-name-part></tp:taxon-name></italic><bold>I</bold><italic><tp:taxon-name><tp:taxon-name-part taxon-name-part-type="genus" reg="Elymus">E.</tp:taxon-name-part><tp:taxon-name-part taxon-name-part-type="species" reg="tschimganicus">tschimganicus</tp:taxon-name-part></tp:taxon-name></italic><bold>J</bold><italic><tp:taxon-name><tp:taxon-name-part taxon-name-part-type="genus" reg="Elymus">E.</tp:taxon-name-part><tp:taxon-name-part taxon-name-part-type="species" reg="tianschanigenus">tianschanigenus</tp:taxon-name-part></tp:taxon-name></italic>.</p></caption><graphic xmlns:xlink="http://www.w3.org/1999/xlink" xlink:href="phytokeys-257-009_article-142950__-g003.jpg" position="float" orientation="portrait" xlink:type="simple" id="oo_1344014.jpg"><uri content-type="original_file" xlink:type="simple">https://binary.pensoft.net/fig/1344014</uri></graphic></fig></tp:treatment-sec></tp:taxon-treatment>
