# Supplementary material for: ﻿Synopsis of the genus Elymus (Poaceae) in Uzbekistan (Middle Asia) with a description of Elymusuzbekistanicus a new species from Turkestan Mts
Source: PhytoKeys. 2025 Jun 3;257:9–50. doi: 10.3897/phytokeys.257.142950 (PMC12152488; doi:10.3897/phytokeys.257.142950)
Supplement: XML Treatment for Elymus tianschanigenus [file phytokeys.257.142950-treatment10.xml]

<!DOCTYPE tp:taxon-treatment
  PUBLIC "-//TaxonX//DTD Taxonomic Treatment Publishing DTD v0 20100105//EN" "tax-treatment-NSO.dtd">
<tp:taxon-treatment xmlns:tp="http://www.plazi.org/taxpub"><tp:treatment-meta><kwd-group><label>Taxon classification</label><kwd>
                <named-content content-type="kingdom">Plantae</named-content>
              </kwd><kwd>
                <named-content content-type="order">Poales</named-content>
              </kwd><kwd>
                <named-content content-type="family">Poaceae</named-content>
              </kwd></kwd-group><mixed-citation publication-type="journal"><person-group><name><surname>Alieva</surname><given-names>Kumush B.</given-names></name><name><surname>Peng</surname><given-names>Yilong</given-names></name><name><surname>Usupbaev</surname><given-names>Adilet</given-names></name><name><surname>Tojibaev</surname><given-names>Komiljon Sh.</given-names></name><name><surname>Yusupov</surname><given-names>Ziyoviddin</given-names></name><name><surname>Ergashov</surname><given-names>Ibrokhimjon</given-names></name><name><surname>Azimova</surname><given-names>Dilnoza</given-names></name><name><surname>Jiang</surname><given-names>Zhilin</given-names></name></person-group><article-title>﻿Synopsis of the genus <italic><tp:taxon-name><tp:taxon-name-part taxon-name-part-type="genus" reg="Elymus">Elymus</tp:taxon-name-part></tp:taxon-name></italic> (<tp:taxon-name><tp:taxon-name-part taxon-name-part-type="family">Poaceae</tp:taxon-name-part></tp:taxon-name>) in Uzbekistan (Middle Asia) with a description of <italic><tp:taxon-name><tp:taxon-name-part taxon-name-part-type="genus" reg="Elymus">Elymus</tp:taxon-name-part><tp:taxon-name-part taxon-name-part-type="species" reg="uzbekistanicus">uzbekistanicus</tp:taxon-name-part></tp:taxon-name></italic> a new species from Turkestan Mts</article-title><source>PhytoKeys</source><day>03</day><month>06</month><year>2025</year><volume>257</volume><fpage>9</fpage><lpage>50</lpage><pub-id pub-id-type="doi">10.3897/phytokeys.257.142950</pub-id></mixed-citation></tp:treatment-meta><tp:nomenclature><label>﻿8.</label><tp:taxon-name>
              <object-id xmlns:xlink="http://www.w3.org/1999/xlink" content-type="arpha" xlink:type="simple">323D371C-69BF-5AAD-B007-5B23A9582C7B</object-id>
              <tp:taxon-name-part taxon-name-part-type="genus" reg="Elymus">Elymus</tp:taxon-name-part>
              <tp:taxon-name-part taxon-name-part-type="species" reg="tianschanigenus">tianschanigenus</tp:taxon-name-part>
            </tp:taxon-name><tp:taxon-authority>Czrep., Sosud. Rast. SSSR: 351 (1981). Typonym: Agropyron tianschanicum Drobow.</tp:taxon-authority><tp:nomenclature-citation-list><tp:nomenclature-citation><tp:taxon-name>
                  <tp:taxon-name-part taxon-name-part-type="genus" reg="Agropyron"/>
                  <tp:taxon-name-part taxon-name-part-type="species" reg="tianschanicum"/>
                </tp:taxon-name><comment>≡ <tp:taxon-name><tp:taxon-name-part taxon-name-part-type="genus" reg="Agropyron">Agropyron</tp:taxon-name-part><tp:taxon-name-part taxon-name-part-type="species" reg="tianschanicum">tianschanicum</tp:taxon-name-part></tp:taxon-name> Drobow in A.I.Vvedensky &amp; al., Key Fl. Tashkent 1: 40 (1923). ≡ <tp:taxon-name><tp:taxon-name-part taxon-name-part-type="genus" reg="Roegneria">Roegneria</tp:taxon-name-part><tp:taxon-name-part taxon-name-part-type="species" reg="tianschanica">tianschanica</tp:taxon-name-part></tp:taxon-name> (Drobow) Nevski in Trudy Sredne-Aziatsk. Gosud. Univ., Ser. 8b, Bot. 17: 17 (1934). ≡ <tp:taxon-name><tp:taxon-name-part taxon-name-part-type="genus" reg="Semeiostachys">Semeiostachys</tp:taxon-name-part><tp:taxon-name-part taxon-name-part-type="species" reg="tianschanica">tianschanica</tp:taxon-name-part></tp:taxon-name> (Drobow) Drobow in Fl. Uzbekistan. 1: 284 (1941). ≡ <tp:taxon-name><tp:taxon-name-part taxon-name-part-type="genus" reg="Elymus">E.</tp:taxon-name-part><tp:taxon-name-part taxon-name-part-type="species" reg="uralensis">uralensis</tp:taxon-name-part><tp:taxon-name-part taxon-name-part-type="infraspecific-rank">subsp.</tp:taxon-name-part><tp:taxon-name-part taxon-name-part-type="subspecies" reg="tianschanicus">tianschanicus</tp:taxon-name-part></tp:taxon-name> (Drobow) Tzvelev in Novosti Sist. Vyssh. Rast. 10: 22 (1973). </comment></tp:nomenclature-citation></tp:nomenclature-citation-list></tp:nomenclature><tp:treatment-sec sec-type="Lectotype" id="SECID0EWPAI"><title>Lectotype</title><p><bold>(designated by <xref ref-type="bibr" rid="B81">Tzvelev 1976</xref>: 116).</bold> Uzbekistan • Western Tian Shan. Tashkent District, Khumsan, Haudale Mountains, 14 VIII 1920, <italic>No. 1254, M. Popov</italic> [TASH0000162!].</p></tp:treatment-sec><tp:treatment-sec sec-type="description" id="SECID0EFQAI"><title>Description.</title><p>Stems 50–100 cm, glabrous, smooth. Leaves flat, linear, abaxially rough, glabrous or sparsely hairy. Sheath glabrous, smooth. Ligule to 1 mm. Spikes erect, rarely slightly drooping. Spikelets solitary along axis of spikes. Glumes broadly lanceolate, abruptly acute, rough. Lemma adaxially hairy on most of surface; awn straight or often slightly twisted, to 15 mm. Palea nearly equal to lemma, slightly notched, with ciliate keels. Anthers to 3 mm (Fig. <xref ref-type="fig" rid="F10">10</xref>).</p><fig id="F10" position="float" orientation="portrait"><object-id xmlns:xlink="http://www.w3.org/1999/xlink" content-type="doi" xlink:type="simple">10.3897/phytokeys.257.142950.figure10</object-id><object-id xmlns:xlink="http://www.w3.org/1999/xlink" content-type="arpha" xlink:type="simple">E12E988C-7F64-5C64-9F69-AE6C1FDEEC28</object-id><label>Figure 10.</label><caption><p><italic><tp:taxon-name><tp:taxon-name-part taxon-name-part-type="genus" reg="Elymus">Elymus</tp:taxon-name-part><tp:taxon-name-part taxon-name-part-type="species" reg="tianschanigenus">tianschanigenus</tp:taxon-name-part></tp:taxon-name></italic><bold>a</bold> spike <bold>b</bold> spikelet <bold>c</bold> glumes <bold>d</bold> lemmas and paleas <bold>e</bold> stem <bold>f</bold> node <bold>g</bold> ligule (<ext-link xmlns:xlink="http://www.w3.org/1999/xlink" xlink:href="10.13140/RG.2.2.31754.07360" ext-link-type="doi" xlink:type="simple">https://doi.org/10.13140/RG.2.2.31754.07360</ext-link>).</p></caption><graphic xmlns:xlink="http://www.w3.org/1999/xlink" xlink:href="phytokeys-257-009_article-142950__-g010.jpg" position="float" orientation="portrait" xlink:type="simple" id="oo_1344021.jpg"><uri content-type="original_file" xlink:type="simple">https://binary.pensoft.net/fig/1344021</uri></graphic></fig></tp:treatment-sec><tp:treatment-sec sec-type="phenology" id="SECID0E1RAI"><title>Phenology.</title><p>Flowering and fruiting: July-August.</p></tp:treatment-sec><tp:treatment-sec sec-type="habitat" id="SECID0E6RAI"><title>Habitat.</title><p>Among shrubs (polydominant, mesophytic deciduous), meadows (floodplain, mesophytic), petrophytic associations (rock scree, gravel scree), in lawns, pebble beds, rocky slopes, forest clearings, among shrubs; in middle and upper mountain belts, 900–3000 m.</p></tp:treatment-sec><tp:treatment-sec sec-type="distribution" id="SECID0EESAI"><title>General distribution.</title><p>Russia, China (Kashgar), Mongolia, Middle Asia (Tarbagatai, Dzungarian Alatau, Tian Shan, Pamir-Alay: Hissar, Darvaz, and Pamir Ranges); Kazakhstan, Kyrgyzstan, Tajikistan, Turkmenistan, Uzbekistan.</p></tp:treatment-sec><tp:treatment-sec sec-type="distribution" id="SECID0EJSAI"><title>Distribution in Uzbekistan.</title><p>Jizzakh, Namangan, and Tashkent regions (Fig. <xref ref-type="fig" rid="F3">3J</xref>). I-1 <bold>Western Tian Shan district.</bold> I-1-a <bold>Ugam-Pskem region.</bold> UGAM RANGE (Bostandyk. On the rocks along the ridge of the Ugam Mountain range in the upper reaches of the Navali-say gorge, 2800 m, 31.07.1953, <italic>Pavlov 466</italic> [MW0808858]); PSKEM RANGE (Pskem River basin. Middle course of the Ikhnach-say rivers, 31.07.1941, <italic>Momotov 171</italic> [TASH047495!]; Tashkent region, Bostandyk district. Upper reaches of the Pskem, Tyuytash-say, 1955, <italic>Karpeshko</italic> s.n. [TASH044516!]; Middle part of the Pskem River valley. Western slope on the right bank of the Ispay-say, 21.07.1956, <italic>Tsukervanik 1249</italic> [TASH043752!]; Barkraksay, h = 2300 m, 14.08.2002, <italic>Maltsev</italic> s.n. [TASH060361!]); MAYDANTAL RANGE (Bostandyk district. Valley of the Oygaing River (right bank), 6–7 km above the Beshstor gorge. On a stony slope, 1700 m, 18.07.1958, <italic>Pavlov 44</italic> [MW0808857]; 18.08.1958, <italic>Pavlov</italic> 44 [MW0808856]). I-1-b <bold>Western Chatkal region</bold>. CHATKAL RANGE (Tian-schan occidentalis. Chatkal Mountain Forest Reserve. Maydantal section. Tashkentsay, h = 1500–1700 m. Southern slope, 10.10., <italic>Savich</italic> s.n. [TASH043754!]; Tashkent Alatau Mountains. Basin of the Nurekata River, Almalyk-say, 30.07.1953, <italic>Maylun, Nabiev, Tsukervanik 1000</italic> [TASH043726!]; I-1-d <bold>Kurama region.</bold> KURAMA RANGE (Upper reaches of the Angren River. Angren Plateau. Southern slopes. Upper part of Karasay. Dry slopes, 21.08.1939, <italic>Kudryashev 1331</italic> [TASH047503!]); CHATKAL RANGE (Tashkent Alatau. Parkent district. Mountain Takali. Rocky-gravel slope, 12.08.1953, <italic>Butkov, Tsukervanik 1224</italic> [TASH047494!]); I-1-e <bold>Chorkesar region.</bold> KURAMA RANGE (Foothills of the Fergana Range. Around the village of Gava, 09.07.1928, <italic>Kryltsova 509</italic> [TASH043779!]). I-5 <bold>Kuhistan district.</bold> I-5-a <bold>North Turkestan region.</bold> TURKESTAN RANGE (Pamir-Alay. Basin of the Zaamin-su River. Valley of the Tuyatashsay River, 18.07.1935, <italic>Zakrzhevsky 963</italic> [TASH047499!], <italic>970</italic> [TASH055321!]; Reserve “Guralash,” Kul-Say, 2400 m, 15.07.1940, <italic>Kultiassov</italic> s.n. [MW0808851]; Guralash Reserve. Tuyatash-say, 14.06.1947, <italic>Nazarenko 253</italic> [TASH047500!]; Kul-Say. Juniper forest. Northern slope, 2300 m, 07.09.1954, <italic>Obongetskaya 212</italic> [TASH047497!]; Kul-Say. Southern slope, 2300 m, 09.09.1954, <italic>Obongetskaya 214</italic> [TASH047498!]).</p></tp:treatment-sec><tp:treatment-sec><!--Section generated to contain objects referenced in tp:taxon-treatment.--><fig id="F3" position="float" orientation="portrait"><object-id xmlns:xlink="http://www.w3.org/1999/xlink" content-type="doi" xlink:type="simple">10.3897/phytokeys.257.142950.figure3</object-id><object-id xmlns:xlink="http://www.w3.org/1999/xlink" content-type="arpha" xlink:type="simple">6CFB0CC7-D390-5969-88A3-8B58CBD4193F</object-id><label>Figure 3.</label><caption><p>Distribution maps of <italic><tp:taxon-name><tp:taxon-name-part taxon-name-part-type="genus" reg="Elymus">Elymus</tp:taxon-name-part></tp:taxon-name></italic> species in Uzbekistan <bold>A</bold><italic><tp:taxon-name><tp:taxon-name-part taxon-name-part-type="genus" reg="Elymus">E.</tp:taxon-name-part><tp:taxon-name-part taxon-name-part-type="species" reg="caninus">caninus</tp:taxon-name-part></tp:taxon-name></italic><bold>B</bold><italic><tp:taxon-name><tp:taxon-name-part taxon-name-part-type="genus" reg="Elymus">E.</tp:taxon-name-part><tp:taxon-name-part taxon-name-part-type="species" reg="lachnophyllus">lachnophyllus</tp:taxon-name-part></tp:taxon-name></italic><bold>C</bold><italic><tp:taxon-name><tp:taxon-name-part taxon-name-part-type="genus" reg="Elymus">E.</tp:taxon-name-part><tp:taxon-name-part taxon-name-part-type="species" reg="fedtschenkoi">fedtschenkoi</tp:taxon-name-part></tp:taxon-name></italic><bold>D</bold><italic><tp:taxon-name><tp:taxon-name-part taxon-name-part-type="genus" reg="Elymus">E.</tp:taxon-name-part><tp:taxon-name-part taxon-name-part-type="species" reg="longearistatus">longearistatus</tp:taxon-name-part></tp:taxon-name></italic><bold>E</bold><italic><tp:taxon-name><tp:taxon-name-part taxon-name-part-type="genus" reg="Elymus">E.</tp:taxon-name-part><tp:taxon-name-part taxon-name-part-type="species" reg="macrochaetus">macrochaetus</tp:taxon-name-part></tp:taxon-name></italic><bold>F</bold><italic><tp:taxon-name><tp:taxon-name-part taxon-name-part-type="genus" reg="Elymus">E.</tp:taxon-name-part><tp:taxon-name-part taxon-name-part-type="species" reg="nevskii">nevskii</tp:taxon-name-part></tp:taxon-name></italic><bold>G</bold><italic><tp:taxon-name><tp:taxon-name-part taxon-name-part-type="genus" reg="Elymus">E.</tp:taxon-name-part><tp:taxon-name-part taxon-name-part-type="species" reg="praeruptus">praeruptus</tp:taxon-name-part></tp:taxon-name></italic><bold>H</bold><italic><tp:taxon-name><tp:taxon-name-part taxon-name-part-type="genus" reg="Elymus">E.</tp:taxon-name-part><tp:taxon-name-part taxon-name-part-type="species" reg="transhyrcanus">transhyrcanus</tp:taxon-name-part></tp:taxon-name></italic><bold>I</bold><italic><tp:taxon-name><tp:taxon-name-part taxon-name-part-type="genus" reg="Elymus">E.</tp:taxon-name-part><tp:taxon-name-part taxon-name-part-type="species" reg="tschimganicus">tschimganicus</tp:taxon-name-part></tp:taxon-name></italic><bold>J</bold><italic><tp:taxon-name><tp:taxon-name-part taxon-name-part-type="genus" reg="Elymus">E.</tp:taxon-name-part><tp:taxon-name-part taxon-name-part-type="species" reg="tianschanigenus">tianschanigenus</tp:taxon-name-part></tp:taxon-name></italic>.</p></caption><graphic xmlns:xlink="http://www.w3.org/1999/xlink" xlink:href="phytokeys-257-009_article-142950__-g003.jpg" position="float" orientation="portrait" xlink:type="simple" id="oo_1344014.jpg"><uri content-type="original_file" xlink:type="simple">https://binary.pensoft.net/fig/1344014</uri></graphic></fig></tp:treatment-sec><ref-list><ref id="B81"><mixed-citation xmlns:xlink="http://www.w3.org/1999/xlink" xlink:type="simple"><person-group><name name-style="western"><surname>Tzvelev</surname><given-names>NN</given-names></name></person-group> (<year>1976</year>) Zlaki SSSR. Nauka Press, Leningrad, 104–127.</mixed-citation></ref></ref-list></tp:taxon-treatment>
