# Supplementary material for: ﻿Synopsis of the genus Elymus (Poaceae) in Uzbekistan (Middle Asia) with a description of Elymusuzbekistanicus a new species from Turkestan Mts
Source: PhytoKeys. 2025 Jun 3;257:9–50. doi: 10.3897/phytokeys.257.142950 (PMC12152488; doi:10.3897/phytokeys.257.142950)
Supplement: XML Treatment for Elymus transhyrcanus [file phytokeys.257.142950-treatment11.xml]

<!DOCTYPE tp:taxon-treatment
  PUBLIC "-//TaxonX//DTD Taxonomic Treatment Publishing DTD v0 20100105//EN" "tax-treatment-NSO.dtd">
<tp:taxon-treatment xmlns:tp="http://www.plazi.org/taxpub"><tp:treatment-meta><kwd-group><label>Taxon classification</label><kwd>
                <named-content content-type="kingdom">Plantae</named-content>
              </kwd><kwd>
                <named-content content-type="order">Poales</named-content>
              </kwd><kwd>
                <named-content content-type="family">Poaceae</named-content>
              </kwd></kwd-group><mixed-citation publication-type="journal"><person-group><name><surname>Alieva</surname><given-names>Kumush B.</given-names></name><name><surname>Peng</surname><given-names>Yilong</given-names></name><name><surname>Usupbaev</surname><given-names>Adilet</given-names></name><name><surname>Tojibaev</surname><given-names>Komiljon Sh.</given-names></name><name><surname>Yusupov</surname><given-names>Ziyoviddin</given-names></name><name><surname>Ergashov</surname><given-names>Ibrokhimjon</given-names></name><name><surname>Azimova</surname><given-names>Dilnoza</given-names></name><name><surname>Jiang</surname><given-names>Zhilin</given-names></name></person-group><article-title>﻿Synopsis of the genus <italic><tp:taxon-name><tp:taxon-name-part taxon-name-part-type="genus" reg="Elymus">Elymus</tp:taxon-name-part></tp:taxon-name></italic> (<tp:taxon-name><tp:taxon-name-part taxon-name-part-type="family">Poaceae</tp:taxon-name-part></tp:taxon-name>) in Uzbekistan (Middle Asia) with a description of <italic><tp:taxon-name><tp:taxon-name-part taxon-name-part-type="genus" reg="Elymus">Elymus</tp:taxon-name-part><tp:taxon-name-part taxon-name-part-type="species" reg="uzbekistanicus">uzbekistanicus</tp:taxon-name-part></tp:taxon-name></italic> a new species from Turkestan Mts</article-title><source>PhytoKeys</source><day>03</day><month>06</month><year>2025</year><volume>257</volume><fpage>9</fpage><lpage>50</lpage><pub-id pub-id-type="doi">10.3897/phytokeys.257.142950</pub-id></mixed-citation></tp:treatment-meta><tp:nomenclature><label>﻿9.</label><tp:taxon-name>
              <object-id xmlns:xlink="http://www.w3.org/1999/xlink" content-type="arpha" xlink:type="simple">048DBF6C-2310-5B37-9B6B-4A8B603D7713</object-id>
              <tp:taxon-name-part taxon-name-part-type="genus" reg="Elymus">Elymus</tp:taxon-name-part>
              <tp:taxon-name-part taxon-name-part-type="species" reg="transhyrcanus">transhyrcanus</tp:taxon-name-part>
            </tp:taxon-name><tp:taxon-authority>(Nevski) Tzvelev in Novosti Sist. Vyssh. Rast. 9: 61 (1972)</tp:taxon-authority><tp:nomenclature-citation-list><tp:nomenclature-citation><tp:taxon-name>
                  <tp:taxon-name-part taxon-name-part-type="genus" reg="Agropyron"/>
                  <tp:taxon-name-part taxon-name-part-type="species" reg="transhyrcanum"/>
                </tp:taxon-name><comment>≡ <tp:taxon-name><tp:taxon-name-part taxon-name-part-type="genus" reg="Agropyron">Agropyron</tp:taxon-name-part><tp:taxon-name-part taxon-name-part-type="species" reg="transhyrcanum">transhyrcanum</tp:taxon-name-part></tp:taxon-name> (Nevski) Bondarenko in Opred. Rast. Sred. Azii 1: 173 (1968). ≡ <tp:taxon-name><tp:taxon-name-part taxon-name-part-type="genus" reg="Roegneria">Roegneria</tp:taxon-name-part><tp:taxon-name-part taxon-name-part-type="species" reg="transhyrcana">transhyrcana</tp:taxon-name-part></tp:taxon-name> Nevski in Trudy Sredne-Aziatsk. Gosud. Univ., Ser. 8b, Bot. 17: 70 (1934). </comment></tp:nomenclature-citation><tp:nomenclature-citation><tp:taxon-name>
                  <tp:taxon-name-part taxon-name-part-type="genus" reg="Elytrigia"/>
                  <tp:taxon-name-part taxon-name-part-type="species" reg="vvedenskyi"/>
                </tp:taxon-name><comment>= <tp:taxon-name><tp:taxon-name-part taxon-name-part-type="genus" reg="Elytrigia">Elytrigia</tp:taxon-name-part><tp:taxon-name-part taxon-name-part-type="species" reg="vvedenskyi">vvedenskyi</tp:taxon-name-part></tp:taxon-name> Drobow in Fl. Uzbekistan. 1: 539 (1941). Type. Uzbekistan. Chulbair Mountains. Valley of the Obi-Dara River near the village of Sina. 31 V 1929, <italic>Vvedensky, 184</italic>. </comment></tp:nomenclature-citation><tp:nomenclature-citation><tp:taxon-name>
                  <tp:taxon-name-part taxon-name-part-type="genus" reg="Roegneria"/>
                  <tp:taxon-name-part taxon-name-part-type="species" reg="leptoura"/>
                </tp:taxon-name><comment>= <tp:taxon-name><tp:taxon-name-part taxon-name-part-type="genus" reg="Roegneria">Roegneria</tp:taxon-name-part><tp:taxon-name-part taxon-name-part-type="species" reg="leptoura">leptoura</tp:taxon-name-part></tp:taxon-name> Nevski in V.L.Komarov (ed.), Fl. URSS 2: 623 (1934). Type. Turkmenistan. Mountains of Chapan-Dag (Kopet-Dag). <tp:taxon-name><tp:taxon-name-part taxon-name-part-type="genus" reg="Collector">Collector</tp:taxon-name-part><tp:taxon-name-part taxon-name-part-type="species" reg="unknown">unknown</tp:taxon-name-part></tp:taxon-name> (holotype LE). ≡ <tp:taxon-name><tp:taxon-name-part taxon-name-part-type="genus" reg="Semeiostachys">Semeiostachys</tp:taxon-name-part><tp:taxon-name-part taxon-name-part-type="species" reg="leptoura">leptoura</tp:taxon-name-part></tp:taxon-name> (Nevski) Drobow in Fl. Uzbekistan. 1: 285 (1941). </comment></tp:nomenclature-citation></tp:nomenclature-citation-list></tp:nomenclature><tp:treatment-sec sec-type="material" id="SECID0ERYAI"><title>Type.</title><p>Turkmenistan • Ashgabat District, rocky areas at an elevation of 1000 m, Mountain Chapandag, 25 VIII 1931, No. 725, <italic>A. Borisova</italic> (isotype LE).</p></tp:treatment-sec><tp:treatment-sec sec-type="description" id="SECID0EZYAI"><title>Description.</title><p>Stems 80–95 cm, glabrous, smooth. Leaves 1.4–4 mm wide, grayish green, flat, margin rolled, adaxially rigid, abaxially slightly rough or glabrous. Sheath glabrous, smooth. Ligule to 1 mm. Spikes upright, rarely slightly drooping. Spikelets solitary along axis of spikes. Internodes of spike short hairy. Glumes almost equal, narrowly lanceolate, acuminate, with awn to 3 mm. Lemma lanceolate or narrowly lanceolate, slightly rough or glabrous, apex acute, with awn to 2 mm. Palea narrowly lanceolate, margins short ciliate. Anthers 3.5–4.5 mm (Fig. <xref ref-type="fig" rid="F11">11</xref>). <italic>2n = 56</italic> (<xref ref-type="bibr" rid="B81">Tzvelev 1976</xref>).</p><fig id="F11" position="float" orientation="portrait"><object-id xmlns:xlink="http://www.w3.org/1999/xlink" content-type="doi" xlink:type="simple">10.3897/phytokeys.257.142950.figure11</object-id><object-id xmlns:xlink="http://www.w3.org/1999/xlink" content-type="arpha" xlink:type="simple">E2CF6D8F-474F-51AA-954B-55E219F1FB04</object-id><label>Figure 11.</label><caption><p><italic><tp:taxon-name><tp:taxon-name-part taxon-name-part-type="genus" reg="Elymus">Elymus</tp:taxon-name-part><tp:taxon-name-part taxon-name-part-type="species" reg="transhyrcanus">transhyrcanus</tp:taxon-name-part></tp:taxon-name></italic><bold>a</bold> spike <bold>b</bold> spikelet <bold>c</bold> glumes <bold>d</bold> lemmas and paleas <bold>e</bold> stem <bold>f</bold> node <bold>g</bold> ligule (<ext-link xmlns:xlink="http://www.w3.org/1999/xlink" xlink:href="10.13140/RG.2.2.14976.85763" ext-link-type="doi" xlink:type="simple">https://doi.org/10.13140/RG.2.2.14976.85763</ext-link>).</p></caption><graphic xmlns:xlink="http://www.w3.org/1999/xlink" xlink:href="phytokeys-257-009_article-142950__-g011.jpg" position="float" orientation="portrait" xlink:type="simple" id="oo_1344022.jpg"><uri content-type="original_file" xlink:type="simple">https://binary.pensoft.net/fig/1344022</uri></graphic></fig></tp:treatment-sec><tp:treatment-sec sec-type="phenology" id="SECID0EU1AI"><title>Phenology.</title><p>Flowering and fruiting: June-August.</p></tp:treatment-sec><tp:treatment-sec sec-type="habitat" id="SECID0EZ1AI"><title>Habitat.</title><p>On rocky slopes, cliffs, and pebbles in middle and upper mountain belts, 1700–2400 m.</p></tp:treatment-sec><tp:treatment-sec sec-type="distribution" id="SECID0E51AI"><title>General distribution.</title><p>Eastern and southern Transcaucasia, Iran, Turkey, Middle Asia (Tian Shan, Pamir-Alay: Hissar, Darvaz Ranges): Kazakhstan, Tajikistan, Turkmenistan, Uzbekistan.</p></tp:treatment-sec><tp:treatment-sec sec-type="distribution" id="SECID0ED2AI"><title>Distribution in Uzbekistan.</title><p>Jizzakh, Kashkadarya, Surkhandarya, and Tashkent regions (Fig. <xref ref-type="fig" rid="F3">3H</xref>). I-1 <bold>Western Tian Shan district.</bold> I-1-b <bold>Western Chatkal region</bold>. CHATKAL RANGE (Surroundings of the Chimgan Botanical Station. Big Chimgan, 07.1929, <italic>Gomolitsky</italic> s.n. [TASH047581!]; Kashka-Su River Gorge, 26.07.1936, <italic>Korotkova, Titov 1702</italic> [TASH047578!]; Ridge between the upper Bashkizylsay and Chouli. Northern slopes, 29.07.1936, <italic>Korotkova, Titov 1847</italic> [TASH047579!]; Basin of the Chatkal River. Valley of the Akbulak River. South-Western slope of the first watershed ridge of the upper Akbulak River. Shrub and tall grass vegetation, 03.09.1938, <italic>Pyatayeva, Momotov 1564</italic> [TASH047570!]; Reserve, Chatkal Mountains, 70 km E of Tashkent <italic>314199</italic> [USDA_NPGS3436603], <italic>314202</italic> [USDA_NPGS3436605]; New section of Reserve, Chatkal Mountains, 70 km E of Tashkent <italic>314206</italic> [USDA_NPGS3436628], <italic>314208</italic> [USDA_NPGS3436624]); I-1-d <bold>Kurama region.</bold> KURAMA RANGE (Northern slopes. Near the Shaugaz Pass. Northern slope. Soil: fine-grained, brown, mountain-forest, 10.07.1939, <italic>Kudryashev 553</italic> [TASH046184!, TASH046185!]). I-5 <bold>Kuhistan district.</bold> I-5-a <bold>North Turkestan region.</bold> TURKESTAN RANGE (5–6 km south of the village of Tenga-Tapty, 19.08.1937, <italic>Demurina 1167</italic> [TASH047582!]; Northern slopes of the Turkestan Range, headwaters of the Sanzar River. Guralash-Say Nature Reserve. On the northeastern slope of Angyrly-Say, 26.08.1937, <italic>Korotkova, Vasil’kovskaya 1143</italic> [TASH047576!]). I-6 <bold>Western Hissar district.</bold> I-6-a <bold>Kashkadarya region.</bold> HISSAR RANGE (Western Pamiro-Alay. Upper reaches of the Yakabagh-Darya River. Surroundings of the village of Tash-Kurgan. Kapyr-Say locality, 04.07.1936, <italic>Bochantsev, Butkov 625</italic> [TASH047574!, TASH047575!]; Northern slopes of the Gissar Range. Basin of the Kashka-Darya River. Upper part of the Tanhas River basin. Headwaters of the Tanhas River, 01.08.1937, <italic>Kudryashev1306</italic> [TASH047572!, TASH047573!, TASH047577!]; 02.08.1937, <italic>Kudryashev 1339</italic> [TASH055428!, TASH055429!, TASH055430!]); I-6-c <bold>Baysun region.</bold> HISSAR RANGE (Chulbair Mountains. Valley of the Obi-Dara River above the village of Sina, 31.05.1929, <italic>Vvedensky 184</italic> [TASH0000179!, TASH0000180!]). I-7 <bold>Hissar-Darvaz district.</bold> I-7-a <bold>Sangardak-Tupalang region.</bold> HISSAR RANGE (Pamiro-Alay. Gissar Range, Delli-Say, above the mouth of the Khucha River, elevation 2300 m. Description No. 87, 16.08.1941, <italic>Gromakov 729</italic> [TASH047583!]; Basin of the Tupolang River. Valley of the Khovat River. Stream on the right bank of the Khovat River, at the confluence of the Artushgar stream, 06.09.1947, <italic>Pyatayeva 483</italic> [TASH047583!]; Headwaters of the Shatrut River, upstream along the Chilik-Su River to the glaciers, and the surroundings of Chirmak-Zor, 28.06.1948, <italic>Pyatayeva 817</italic> [TASH047584!].</p></tp:treatment-sec><tp:treatment-sec><!--Section generated to contain objects referenced in tp:taxon-treatment.--><fig id="F3" position="float" orientation="portrait"><object-id xmlns:xlink="http://www.w3.org/1999/xlink" content-type="doi" xlink:type="simple">10.3897/phytokeys.257.142950.figure3</object-id><object-id xmlns:xlink="http://www.w3.org/1999/xlink" content-type="arpha" xlink:type="simple">6CFB0CC7-D390-5969-88A3-8B58CBD4193F</object-id><label>Figure 3.</label><caption><p>Distribution maps of <italic><tp:taxon-name><tp:taxon-name-part taxon-name-part-type="genus" reg="Elymus">Elymus</tp:taxon-name-part></tp:taxon-name></italic> species in Uzbekistan <bold>A</bold><italic><tp:taxon-name><tp:taxon-name-part taxon-name-part-type="genus" reg="Elymus">E.</tp:taxon-name-part><tp:taxon-name-part taxon-name-part-type="species" reg="caninus">caninus</tp:taxon-name-part></tp:taxon-name></italic><bold>B</bold><italic><tp:taxon-name><tp:taxon-name-part taxon-name-part-type="genus" reg="Elymus">E.</tp:taxon-name-part><tp:taxon-name-part taxon-name-part-type="species" reg="lachnophyllus">lachnophyllus</tp:taxon-name-part></tp:taxon-name></italic><bold>C</bold><italic><tp:taxon-name><tp:taxon-name-part taxon-name-part-type="genus" reg="Elymus">E.</tp:taxon-name-part><tp:taxon-name-part taxon-name-part-type="species" reg="fedtschenkoi">fedtschenkoi</tp:taxon-name-part></tp:taxon-name></italic><bold>D</bold><italic><tp:taxon-name><tp:taxon-name-part taxon-name-part-type="genus" reg="Elymus">E.</tp:taxon-name-part><tp:taxon-name-part taxon-name-part-type="species" reg="longearistatus">longearistatus</tp:taxon-name-part></tp:taxon-name></italic><bold>E</bold><italic><tp:taxon-name><tp:taxon-name-part taxon-name-part-type="genus" reg="Elymus">E.</tp:taxon-name-part><tp:taxon-name-part taxon-name-part-type="species" reg="macrochaetus">macrochaetus</tp:taxon-name-part></tp:taxon-name></italic><bold>F</bold><italic><tp:taxon-name><tp:taxon-name-part taxon-name-part-type="genus" reg="Elymus">E.</tp:taxon-name-part><tp:taxon-name-part taxon-name-part-type="species" reg="nevskii">nevskii</tp:taxon-name-part></tp:taxon-name></italic><bold>G</bold><italic><tp:taxon-name><tp:taxon-name-part taxon-name-part-type="genus" reg="Elymus">E.</tp:taxon-name-part><tp:taxon-name-part taxon-name-part-type="species" reg="praeruptus">praeruptus</tp:taxon-name-part></tp:taxon-name></italic><bold>H</bold><italic><tp:taxon-name><tp:taxon-name-part taxon-name-part-type="genus" reg="Elymus">E.</tp:taxon-name-part><tp:taxon-name-part taxon-name-part-type="species" reg="transhyrcanus">transhyrcanus</tp:taxon-name-part></tp:taxon-name></italic><bold>I</bold><italic><tp:taxon-name><tp:taxon-name-part taxon-name-part-type="genus" reg="Elymus">E.</tp:taxon-name-part><tp:taxon-name-part taxon-name-part-type="species" reg="tschimganicus">tschimganicus</tp:taxon-name-part></tp:taxon-name></italic><bold>J</bold><italic><tp:taxon-name><tp:taxon-name-part taxon-name-part-type="genus" reg="Elymus">E.</tp:taxon-name-part><tp:taxon-name-part taxon-name-part-type="species" reg="tianschanigenus">tianschanigenus</tp:taxon-name-part></tp:taxon-name></italic>.</p></caption><graphic xmlns:xlink="http://www.w3.org/1999/xlink" xlink:href="phytokeys-257-009_article-142950__-g003.jpg" position="float" orientation="portrait" xlink:type="simple" id="oo_1344014.jpg"><uri content-type="original_file" xlink:type="simple">https://binary.pensoft.net/fig/1344014</uri></graphic></fig></tp:treatment-sec><ref-list><ref id="B81"><mixed-citation xmlns:xlink="http://www.w3.org/1999/xlink" xlink:type="simple"><person-group><name name-style="western"><surname>Tzvelev</surname><given-names>NN</given-names></name></person-group> (<year>1976</year>) Zlaki SSSR. Nauka Press, Leningrad, 104–127.</mixed-citation></ref></ref-list></tp:taxon-treatment>
