# Supplementary material for: ﻿Synopsis of the genus Elymus (Poaceae) in Uzbekistan (Middle Asia) with a description of Elymusuzbekistanicus a new species from Turkestan Mts
Source: PhytoKeys. 2025 Jun 3;257:9–50. doi: 10.3897/phytokeys.257.142950 (PMC12152488; doi:10.3897/phytokeys.257.142950)
Supplement: XML Treatment for Elymus tschimganicus [file phytokeys.257.142950-treatment12.xml]

<!DOCTYPE tp:taxon-treatment
  PUBLIC "-//TaxonX//DTD Taxonomic Treatment Publishing DTD v0 20100105//EN" "tax-treatment-NSO.dtd">
<tp:taxon-treatment xmlns:tp="http://www.plazi.org/taxpub"><tp:treatment-meta><kwd-group><label>Taxon classification</label><kwd>
                <named-content content-type="kingdom">Plantae</named-content>
              </kwd><kwd>
                <named-content content-type="order">Poales</named-content>
              </kwd><kwd>
                <named-content content-type="family">Poaceae</named-content>
              </kwd></kwd-group><mixed-citation publication-type="journal"><person-group><name><surname>Alieva</surname><given-names>Kumush B.</given-names></name><name><surname>Peng</surname><given-names>Yilong</given-names></name><name><surname>Usupbaev</surname><given-names>Adilet</given-names></name><name><surname>Tojibaev</surname><given-names>Komiljon Sh.</given-names></name><name><surname>Yusupov</surname><given-names>Ziyoviddin</given-names></name><name><surname>Ergashov</surname><given-names>Ibrokhimjon</given-names></name><name><surname>Azimova</surname><given-names>Dilnoza</given-names></name><name><surname>Jiang</surname><given-names>Zhilin</given-names></name></person-group><article-title>﻿Synopsis of the genus <italic><tp:taxon-name><tp:taxon-name-part taxon-name-part-type="genus" reg="Elymus">Elymus</tp:taxon-name-part></tp:taxon-name></italic> (<tp:taxon-name><tp:taxon-name-part taxon-name-part-type="family">Poaceae</tp:taxon-name-part></tp:taxon-name>) in Uzbekistan (Middle Asia) with a description of <italic><tp:taxon-name><tp:taxon-name-part taxon-name-part-type="genus" reg="Elymus">Elymus</tp:taxon-name-part><tp:taxon-name-part taxon-name-part-type="species" reg="uzbekistanicus">uzbekistanicus</tp:taxon-name-part></tp:taxon-name></italic> a new species from Turkestan Mts</article-title><source>PhytoKeys</source><day>03</day><month>06</month><year>2025</year><volume>257</volume><fpage>9</fpage><lpage>50</lpage><pub-id pub-id-type="doi">10.3897/phytokeys.257.142950</pub-id></mixed-citation></tp:treatment-meta><tp:nomenclature><label>﻿10.</label><tp:taxon-name>
              <object-id xmlns:xlink="http://www.w3.org/1999/xlink" content-type="arpha" xlink:type="simple">CD7AB472-0A71-5D10-9B90-2C4E85AAB30D</object-id>
              <tp:taxon-name-part taxon-name-part-type="genus" reg="Elymus">Elymus</tp:taxon-name-part>
              <tp:taxon-name-part taxon-name-part-type="species" reg="tschimganicus">tschimganicus</tp:taxon-name-part>
            </tp:taxon-name><tp:taxon-authority>(Drobow) Tzvelev in Trudy Bot. Inst. Komarova Akad. Nauk SSSR, Rast. Tsentral. Azii 4: 221 (sub « E. czimganicus») (1968), orth. var.</tp:taxon-authority><tp:nomenclature-citation-list><tp:nomenclature-citation><tp:taxon-name>
                  <tp:taxon-name-part taxon-name-part-type="genus" reg="Agropyron"/>
                  <tp:taxon-name-part taxon-name-part-type="species" reg="czimganicum"/>
                </tp:taxon-name><comment>≡ <tp:taxon-name><tp:taxon-name-part taxon-name-part-type="genus" reg="Agropyron">Agropyron</tp:taxon-name-part><tp:taxon-name-part taxon-name-part-type="species" reg="czimganicum">czimganicum</tp:taxon-name-part></tp:taxon-name> Drobow in M.G.Popov (ed.), Key Pl. Envir. Tashkent: 40 (1923). ≡ <tp:taxon-name><tp:taxon-name-part taxon-name-part-type="genus" reg="Roegneria">Roegneria</tp:taxon-name-part><tp:taxon-name-part taxon-name-part-type="species" reg="czimganica">czimganica</tp:taxon-name-part></tp:taxon-name> (Drobow) Nevski in V.L.Komarov (ed.), Fl. URSS 2: 604 (1934). </comment></tp:nomenclature-citation></tp:nomenclature-citation-list></tp:nomenclature><tp:treatment-sec sec-type="material" id="SECID0EY6AI"><title>Type.</title><p>(lectotype designated by <xref ref-type="bibr" rid="B13">Drobow 1925</xref>: 41). Uzbekistan • Prov. Syr-darja. Distr. Taschkent. In montibus ca. urb. Taschkent. <italic>Popov</italic>, 1921, no. 1266 et 1270 [TASH000146 and TASH000147]).</p></tp:treatment-sec><tp:treatment-sec sec-type="description" id="SECID0EEABI"><title>Description.</title><p>Stems 30–70 cm, glabrous, smooth. Leaves 1.2–4 mm wide, flat or longitudinally folded, bluish green, glabrous or slightly hairy adaxially. Sheaths glabrous, smooth, lowest sheaths hairy. Ligule nearly inconspicuous. Spikes drooping. Spikelets solitary along axis of spike. Internodes of spikelet more or less short. Glumes awnless, but sometimes with mucro to 0.8 mm. Awn of lemma geniculate, bent outward, to 30 mm. Palea linear, nearly equal to lemma, apex slightly notched or obtuse. Anthers 2–2.5 mm (Fig. <xref ref-type="fig" rid="F12">12</xref>). <italic>2n = 28</italic> (<xref ref-type="bibr" rid="B81">Tzvelev 1976</xref>).</p><fig id="F12" position="float" orientation="portrait"><object-id xmlns:xlink="http://www.w3.org/1999/xlink" content-type="doi" xlink:type="simple">10.3897/phytokeys.257.142950.figure12</object-id><object-id xmlns:xlink="http://www.w3.org/1999/xlink" content-type="arpha" xlink:type="simple">D6B71857-761D-5DA5-978E-2DE9558A70AF</object-id><label>Figure 12.</label><caption><p><italic><tp:taxon-name><tp:taxon-name-part taxon-name-part-type="genus" reg="Elymus">Elymus</tp:taxon-name-part><tp:taxon-name-part taxon-name-part-type="species" reg="tschimganicus">tschimganicus</tp:taxon-name-part></tp:taxon-name></italic><bold>a</bold> spike <bold>b</bold> spikelet <bold>c</bold> glumes <bold>d</bold> lemmas and paleas <bold>e</bold> stem <bold>f</bold> node <bold>g</bold> ligule (<ext-link xmlns:xlink="http://www.w3.org/1999/xlink" xlink:href="10.13140/RG.2.2.25043.18724" ext-link-type="doi" xlink:type="simple">https://doi.org/10.13140/RG.2.2.25043.18724</ext-link>)</p></caption><graphic xmlns:xlink="http://www.w3.org/1999/xlink" xlink:href="phytokeys-257-009_article-142950__-g012.jpg" position="float" orientation="portrait" xlink:type="simple" id="oo_1344023.jpg"><uri content-type="original_file" xlink:type="simple">https://binary.pensoft.net/fig/1344023</uri></graphic></fig></tp:treatment-sec><tp:treatment-sec sec-type="phenology" id="SECID0E6BBI"><title>Phenology.</title><p>Flowering and fruiting in June-July.</p></tp:treatment-sec><tp:treatment-sec sec-type="habitat" id="SECID0EECBI"><title>Habitat.</title><p>In foothills, middle-subalpine and alpine mountain belts, in petrophytic communities (rocky screes, gravelly screes, rocky-gravelly screes, cliffs), meadows (floodplains, mesophytic), and gravel, 500–3400 m.</p></tp:treatment-sec><tp:treatment-sec sec-type="distribution" id="SECID0EJCBI"><title>General distribution.</title><p>China (Kashgar), western Himalaya, Middle Asia (Tarbagatai, Dzungarian Alatau, Tian Shan, Pamir-Alay: Alay, Gissar ranges; Darvaz): Kazakhstan, Kyrgyzstan, Tajikistan, Uzbekistan.</p></tp:treatment-sec><tp:treatment-sec sec-type="distribution" id="SECID0EOCBI"><title>Distribution in Uzbekistan.</title><p>Jizzakh, Kashkadarya, Namangan, Samarkand, Tashkent, and Fergana regions (Fig. <xref ref-type="fig" rid="F3">3I</xref>). I-1 <bold>Western Tian Shan district.</bold> I-1-a <bold>Ugam-Pskem region.</bold> UGAM RANGE (Tashkent district, Khumsan, Haudale mountains, 14.08.1920, <italic>Popov 1266</italic> [TASH0000146!], <italic>1270</italic> [TASH0000147!]); PSKEM RANGE (Bostandyk district. Upper reaches of the Barkrak-say gorge. Southern rocky slope near the GRP base, 3300 m, 08.08.1959, <italic>Pavlov 19</italic> [MW0808515]; Upper reaches of the Barkrak-say gorge. On the rocky southern slope near the cliffs along the right bank of the gorge near the end of the glacier, 3400 m, 11.08.1959, <italic>Pavlov 116</italic> [MW0808517]); I-1-c <bold>Arashan region.</bold> CHATKAL RANGE (Angren, surroundings of the Arаshan peak, 29.07.1938, <italic>Zakirov 26</italic> [<abbrev xmlns:xlink="http://www.w3.org/1999/xlink" content-type="institution" xlink:title="Samarkand State University" id="ABBRID0EODBI" xlink:type="simple">SAMDU</abbrev>]); I-1-d <bold>Kurama region</bold>. KURAMA RANGE (Angren River, 1937, <italic>Zokirov</italic> s.n. [<abbrev xmlns:xlink="http://www.w3.org/1999/xlink" content-type="institution" xlink:title="Samarkand State University" id="ABBRID0E3DBI" xlink:type="simple">SAMDU</abbrev>]). I-3 <bold>Fergana-Alay district.</bold> 1-3-b <bold>Eastern-Alay region.</bold> ALAY RANGE (Skobelevsky district. Northern slope of the Alay Range. Basin of the Shakhimardan River. Upper reaches of the Archa-bashi River. Granite scree near vegetation, 31.07.1915, <italic>Drobow 342</italic> [TASH047390], <italic>6076</italic> [US2530891]). I-5 <bold>Kuhistan district.</bold> I-5-a <bold>North Turkestan region.</bold> TURKESTAN RANGE (Northern slopes of the Turkestan Range, upper reaches of the Sanzar River. Guralash-Say Nature Reserve. On the road, at the Guralash Pass. Altitude 2900 m, 08.09.1938, <italic>Korotkova 278</italic> [TASH040990, TASH040991, TASH040992]; At the summit of the watershed between Kulsay and Guralash, 14.07.1938, <italic>Korotkova 256</italic> [TASH041000, TASH041001]). I-6 <bold>Western Hissar district.</bold> I-6-a <bold>Kashkadarya region.</bold> HISSAR RANGE (Western Pamir-Alay. Upper reaches of the Yakkabag-Darya River. Near the village of Tash-Kurgan, 16.07.1936, <italic>Butkov, Bochantsev 982</italic> [TASH040994]; Outcrops of variegated rocks to the west of the village of Tash-Kurgan. Among the cliffs, 30.06.1936, <italic>Butkov, Bochantsev 513</italic> [TASH040997, TASH040998]); I-6-b <bold>Tarkapchigay region.</bold> HISSAR RANGE (Pamir-Alay. Variegated foothills to the southeast of the city of Guzar. Shale screes along the slope of Mountain Kara-San, 09.09.1935, <italic>Lepeshkin 9</italic> [TASH040999]).</p></tp:treatment-sec><tp:treatment-sec><!--Section generated to contain objects referenced in tp:taxon-treatment.--><fig id="F3" position="float" orientation="portrait"><object-id xmlns:xlink="http://www.w3.org/1999/xlink" content-type="doi" xlink:type="simple">10.3897/phytokeys.257.142950.figure3</object-id><object-id xmlns:xlink="http://www.w3.org/1999/xlink" content-type="arpha" xlink:type="simple">6CFB0CC7-D390-5969-88A3-8B58CBD4193F</object-id><label>Figure 3.</label><caption><p>Distribution maps of <italic><tp:taxon-name><tp:taxon-name-part taxon-name-part-type="genus" reg="Elymus">Elymus</tp:taxon-name-part></tp:taxon-name></italic> species in Uzbekistan <bold>A</bold><italic><tp:taxon-name><tp:taxon-name-part taxon-name-part-type="genus" reg="Elymus">E.</tp:taxon-name-part><tp:taxon-name-part taxon-name-part-type="species" reg="caninus">caninus</tp:taxon-name-part></tp:taxon-name></italic><bold>B</bold><italic><tp:taxon-name><tp:taxon-name-part taxon-name-part-type="genus" reg="Elymus">E.</tp:taxon-name-part><tp:taxon-name-part taxon-name-part-type="species" reg="lachnophyllus">lachnophyllus</tp:taxon-name-part></tp:taxon-name></italic><bold>C</bold><italic><tp:taxon-name><tp:taxon-name-part taxon-name-part-type="genus" reg="Elymus">E.</tp:taxon-name-part><tp:taxon-name-part taxon-name-part-type="species" reg="fedtschenkoi">fedtschenkoi</tp:taxon-name-part></tp:taxon-name></italic><bold>D</bold><italic><tp:taxon-name><tp:taxon-name-part taxon-name-part-type="genus" reg="Elymus">E.</tp:taxon-name-part><tp:taxon-name-part taxon-name-part-type="species" reg="longearistatus">longearistatus</tp:taxon-name-part></tp:taxon-name></italic><bold>E</bold><italic><tp:taxon-name><tp:taxon-name-part taxon-name-part-type="genus" reg="Elymus">E.</tp:taxon-name-part><tp:taxon-name-part taxon-name-part-type="species" reg="macrochaetus">macrochaetus</tp:taxon-name-part></tp:taxon-name></italic><bold>F</bold><italic><tp:taxon-name><tp:taxon-name-part taxon-name-part-type="genus" reg="Elymus">E.</tp:taxon-name-part><tp:taxon-name-part taxon-name-part-type="species" reg="nevskii">nevskii</tp:taxon-name-part></tp:taxon-name></italic><bold>G</bold><italic><tp:taxon-name><tp:taxon-name-part taxon-name-part-type="genus" reg="Elymus">E.</tp:taxon-name-part><tp:taxon-name-part taxon-name-part-type="species" reg="praeruptus">praeruptus</tp:taxon-name-part></tp:taxon-name></italic><bold>H</bold><italic><tp:taxon-name><tp:taxon-name-part taxon-name-part-type="genus" reg="Elymus">E.</tp:taxon-name-part><tp:taxon-name-part taxon-name-part-type="species" reg="transhyrcanus">transhyrcanus</tp:taxon-name-part></tp:taxon-name></italic><bold>I</bold><italic><tp:taxon-name><tp:taxon-name-part taxon-name-part-type="genus" reg="Elymus">E.</tp:taxon-name-part><tp:taxon-name-part taxon-name-part-type="species" reg="tschimganicus">tschimganicus</tp:taxon-name-part></tp:taxon-name></italic><bold>J</bold><italic><tp:taxon-name><tp:taxon-name-part taxon-name-part-type="genus" reg="Elymus">E.</tp:taxon-name-part><tp:taxon-name-part taxon-name-part-type="species" reg="tianschanigenus">tianschanigenus</tp:taxon-name-part></tp:taxon-name></italic>.</p></caption><graphic xmlns:xlink="http://www.w3.org/1999/xlink" xlink:href="phytokeys-257-009_article-142950__-g003.jpg" position="float" orientation="portrait" xlink:type="simple" id="oo_1344014.jpg"><uri content-type="original_file" xlink:type="simple">https://binary.pensoft.net/fig/1344014</uri></graphic></fig></tp:treatment-sec><ref-list><ref id="B13"><mixed-citation xmlns:xlink="http://www.w3.org/1999/xlink" xlink:type="simple"><person-group><name name-style="western"><surname>Drobow</surname><given-names>V</given-names></name></person-group> (<year>1925</year>) <article-title><tp:taxon-name><tp:taxon-name-part taxon-name-part-type="family">Gramineae</tp:taxon-name-part></tp:taxon-name> novae turkestanicae. I.</article-title><source>Repertorium novarum Specierum Regni Vegetabilis</source><volume>21</volume>(<issue>1–7</issue>): <fpage>37</fpage>–<lpage>46</lpage>. <ext-link xlink:href="10.1002/fedr.19250210106" ext-link-type="doi" xlink:type="simple">https://doi.org/10.1002/fedr.19250210106</ext-link></mixed-citation></ref><ref id="B81"><mixed-citation xmlns:xlink="http://www.w3.org/1999/xlink" xlink:type="simple"><person-group><name name-style="western"><surname>Tzvelev</surname><given-names>NN</given-names></name></person-group> (<year>1976</year>) Zlaki SSSR. Nauka Press, Leningrad, 104–127.</mixed-citation></ref></ref-list></tp:taxon-treatment>
