# Supplementary material for: ﻿Synopsis of the genus Elymus (Poaceae) in Uzbekistan (Middle Asia) with a description of Elymusuzbekistanicus a new species from Turkestan Mts
Source: PhytoKeys. 2025 Jun 3;257:9–50. doi: 10.3897/phytokeys.257.142950 (PMC12152488; doi:10.3897/phytokeys.257.142950)
Supplement: XML Treatment for Elymus uzbekistanicus [file phytokeys.257.142950-treatment13.xml]

<!DOCTYPE tp:taxon-treatment
  PUBLIC "-//TaxonX//DTD Taxonomic Treatment Publishing DTD v0 20100105//EN" "tax-treatment-NSO.dtd">
<tp:taxon-treatment xmlns:tp="http://www.plazi.org/taxpub"><tp:treatment-meta><kwd-group><label>Taxon classification</label><kwd>
                <named-content content-type="kingdom">Plantae</named-content>
              </kwd><kwd>
                <named-content content-type="order">Poales</named-content>
              </kwd><kwd>
                <named-content content-type="family">Poaceae</named-content>
              </kwd></kwd-group><mixed-citation publication-type="journal"><person-group><name><surname>Alieva</surname><given-names>Kumush B.</given-names></name><name><surname>Peng</surname><given-names>Yilong</given-names></name><name><surname>Usupbaev</surname><given-names>Adilet</given-names></name><name><surname>Tojibaev</surname><given-names>Komiljon Sh.</given-names></name><name><surname>Yusupov</surname><given-names>Ziyoviddin</given-names></name><name><surname>Ergashov</surname><given-names>Ibrokhimjon</given-names></name><name><surname>Azimova</surname><given-names>Dilnoza</given-names></name><name><surname>Jiang</surname><given-names>Zhilin</given-names></name></person-group><article-title>﻿Synopsis of the genus <italic><tp:taxon-name><tp:taxon-name-part taxon-name-part-type="genus" reg="Elymus">Elymus</tp:taxon-name-part></tp:taxon-name></italic> (<tp:taxon-name><tp:taxon-name-part taxon-name-part-type="family">Poaceae</tp:taxon-name-part></tp:taxon-name>) in Uzbekistan (Middle Asia) with a description of <italic><tp:taxon-name><tp:taxon-name-part taxon-name-part-type="genus" reg="Elymus">Elymus</tp:taxon-name-part><tp:taxon-name-part taxon-name-part-type="species" reg="uzbekistanicus">uzbekistanicus</tp:taxon-name-part></tp:taxon-name></italic> a new species from Turkestan Mts</article-title><source>PhytoKeys</source><day>03</day><month>06</month><year>2025</year><volume>257</volume><fpage>9</fpage><lpage>50</lpage><pub-id pub-id-type="doi">10.3897/phytokeys.257.142950</pub-id></mixed-citation></tp:treatment-meta><tp:nomenclature><label>﻿11.</label><tp:taxon-name>
              <object-id xmlns:xlink="http://www.w3.org/1999/xlink" content-type="arpha" xlink:type="simple">EB34E063-77E5-58D8-A9F1-5EEA665D225C</object-id>
              <tp:taxon-name-part taxon-name-part-type="genus" reg="Elymus">Elymus</tp:taxon-name-part>
              <tp:taxon-name-part taxon-name-part-type="species" reg="uzbekistanicus">uzbekistanicus</tp:taxon-name-part>
              <object-id xmlns:xlink="http://www.w3.org/1999/xlink" content-type="ipni" xlink:type="simple">urn:lsid:ipni.org:names:77362642-1</object-id>
            </tp:taxon-name><tp:taxon-authority>Usupbaev &amp; Alieva</tp:taxon-authority><tp:taxon-status xmlns:xlink="http://www.w3.org/1999/xlink" xlink:type="simple">sp. nov.</tp:taxon-status><xref ref-type="fig" rid="F13">Figs 13</xref><xref ref-type="fig" rid="F14">, 14</xref></tp:nomenclature><tp:treatment-sec sec-type="material" id="SECID0EPGBI"><title>Type.</title><p>Uzbekistan • Jizzakh: northern slopes of the Turkestan range, upper reaches of Sanzar, Guralash-Sai reserve, on the rocky screes of Lyangar-Sai, 14 August 1937, <italic>E.E. Korotkova, A.P. Vasilkovskaya 1024</italic> (holotype: <named-content xmlns:xlink="http://www.w3.org/1999/xlink" content-type="dwc:institutional_code" xlink:title="National Herbarium of Uzbekistan" xlink:href="http://grbio.org/institution/academy-science-uzbekistan" xlink:type="simple">TASH</named-content> [TASH055342]!).</p></tp:treatment-sec><tp:treatment-sec sec-type="diagnosis" id="SECID0E3GBI"><title>Diagnosis.</title><p><italic><tp:taxon-name><tp:taxon-name-part taxon-name-part-type="genus" reg="Elymus">Elymus</tp:taxon-name-part><tp:taxon-name-part taxon-name-part-type="species" reg="uzbekistanicus">uzbekistanicus</tp:taxon-name-part></tp:taxon-name></italic> differs from the morphologically closely similar <italic><tp:taxon-name><tp:taxon-name-part taxon-name-part-type="genus" reg="Elymus">E.</tp:taxon-name-part><tp:taxon-name-part taxon-name-part-type="species" reg="praeruptus">praeruptus</tp:taxon-name-part></tp:taxon-name></italic> in the type of pubescence of the spikelet axis – the spikelet axis along the ribs and along the back is usually with either long or short hairs, but is not glabrous or bristly along the ribs (Fig. <xref ref-type="fig" rid="F15">15</xref>). These two species are similar in blade width 1–4 (5) mm but the leaves of <italic><tp:taxon-name><tp:taxon-name-part taxon-name-part-type="genus" reg="Elymus">E.</tp:taxon-name-part><tp:taxon-name-part taxon-name-part-type="species" reg="uzbekistanicus">uzbekistanicus</tp:taxon-name-part></tp:taxon-name></italic> are longitudinally rolled or more or less flat, with long, dense hairs protruding adaxial and abaxial surfaces, in contrast to the leaves of <italic><tp:taxon-name><tp:taxon-name-part taxon-name-part-type="genus" reg="Elymus">E.</tp:taxon-name-part><tp:taxon-name-part taxon-name-part-type="species" reg="praeruptus">praeruptus</tp:taxon-name-part></tp:taxon-name></italic>, which are glabrous or covered with very short hairs on the upper surface (Fig. <xref ref-type="fig" rid="F16">16</xref>).</p></tp:treatment-sec><tp:treatment-sec sec-type="description" id="SECID0EWIBI"><title>Description.</title><p>Herbs, perennial, forming dense turf, without creeping underground shoots, bluish glaucous. Stems erect, 50–100 cm, pubescent with dense, long hairs; nodes densely long-hairy. Sheaths hairy. Ligule 1–1.5 mm. Leaves 1–4 (5) mm wide, grayish green, convolute or more or less flat, both surfaces protruding densely long-hairy. Inflorescence - straight, less often slightly drooping, usually linear, (5) 10–17 (20) cm. Spikelets solitary at each node of axis of spike, all uniform (8) 10–15 (20) mm, with 3–7 bisexual florets, violet; axis of spikelet along ribs and along the back with long hairs, either at the bottom with more or less short hairs. Glumes (4) 5–7 (9) veined; upper glume 8–10 mm, lower glume 9–11 mm. Lemma 8–9 mm, adaxially with dense even spines merging into hairs; awn flexuous, to 25 mm. Palea 7–8 mm. Callus of lemma with few hairs. Anthers 2–3 mm.</p></tp:treatment-sec><tp:treatment-sec sec-type="distribution" id="SECID0E2IBI"><title>Distribution and habitat.</title><p><italic><tp:taxon-name><tp:taxon-name-part taxon-name-part-type="genus" reg="Elymus">Elymus</tp:taxon-name-part><tp:taxon-name-part taxon-name-part-type="species" reg="uzbekistanicus">uzbekistanicus</tp:taxon-name-part></tp:taxon-name></italic> grows on rocky screes at 2900 m. It is known only from the type locality on northern slopes of the Turkestan Range, Guralash river basin, in Jizzakh province, Uzbekistan (Fig. <xref ref-type="fig" rid="F17">17</xref>). <italic><tp:taxon-name><tp:taxon-name-part taxon-name-part-type="genus" reg="Elymus">Elymus</tp:taxon-name-part><tp:taxon-name-part taxon-name-part-type="species" reg="uzbekistanicus">uzbekistanicus</tp:taxon-name-part></tp:taxon-name></italic> belongs to the Northern Turkestan botanical-geographical region within the Kuhistan botanical-geographical district.</p></tp:treatment-sec><tp:treatment-sec sec-type="etymology" id="SECID0E2JBI"><title>Etymology.</title><p>The specific epithet refers to the country, Uzbekistan.</p></tp:treatment-sec><tp:treatment-sec sec-type="phenology" id="SECID0EAKBI"><title>Phenology.</title><p>Flowering and fruiting: most likely in August.</p></tp:treatment-sec><tp:treatment-sec sec-type="conservation status" id="SECID0EFKBI"><title>Conservation status.</title><p>Because the species is known only from the type locality it can be categorized as critically endangered according to IUCN criterion B (e.g. <xref ref-type="bibr" rid="B1">Alam and Ali 2010</xref>; <xref ref-type="bibr" rid="B88">Wagensommer et al. 2014</xref>, <xref ref-type="bibr" rid="B89">2017</xref>; <xref ref-type="bibr" rid="B36">Le Breton et al. 2019</xref>). The restricted range of <italic><tp:taxon-name><tp:taxon-name-part taxon-name-part-type="genus" reg="Elymus">E.</tp:taxon-name-part><tp:taxon-name-part taxon-name-part-type="species" reg="uzbekistanicus">uzbekistanicus</tp:taxon-name-part></tp:taxon-name></italic> highlights its conservation significance and underscores the need for further studies on its population status and ecological adaptations.</p></tp:treatment-sec><tp:treatment-sec sec-type="notes" id="SECID0EGLBI"><title>Notes.</title><p>Within the genus <italic><tp:taxon-name><tp:taxon-name-part taxon-name-part-type="genus" reg="Elymus">Elymus</tp:taxon-name-part></tp:taxon-name></italic> in Uzbekistan, <italic><tp:taxon-name><tp:taxon-name-part taxon-name-part-type="genus" reg="Elymus">E.</tp:taxon-name-part><tp:taxon-name-part taxon-name-part-type="species" reg="uzbekistanicus">uzbekistanicus</tp:taxon-name-part></tp:taxon-name></italic> exhibits a notable morphological distinctiveness, primarily due to its significantly higher pubescence compared to other species. This characteristic is particularly evident in the leaf sheaths, stem, node, and spikelet axis, which are densely covered with hairs, distinguishing it from closely related taxa.</p><p>A specimen of <italic><tp:taxon-name><tp:taxon-name-part taxon-name-part-type="genus" reg="Elymus">E.</tp:taxon-name-part><tp:taxon-name-part taxon-name-part-type="species" reg="uzbekistanicus">uzbekistanicus</tp:taxon-name-part></tp:taxon-name></italic> in <named-content xmlns:xlink="http://www.w3.org/1999/xlink" content-type="dwc:institutional_code" xlink:title="National Herbarium of Uzbekistan" xlink:href="http://grbio.org/institution/academy-science-uzbekistan" xlink:type="simple">TASH</named-content>, was identified by V. P. Drobow as <italic><tp:taxon-name><tp:taxon-name-part taxon-name-part-type="genus" reg="Agropyron">Agropyron</tp:taxon-name-part><tp:taxon-name-part taxon-name-part-type="species" reg="ugamicum">ugamicum</tp:taxon-name-part></tp:taxon-name></italic> Drobow, a synonym of <italic><tp:taxon-name><tp:taxon-name-part taxon-name-part-type="genus" reg="Elymus">Elymus</tp:taxon-name-part><tp:taxon-name-part taxon-name-part-type="species" reg="nevskii">nevskii</tp:taxon-name-part></tp:taxon-name></italic> Tzvelev (a quite common and widespread species), first described from the Western Tian Shan (<xref ref-type="bibr" rid="B82">Tzvelev and Probatova 2019</xref>). Morphologically, these two species are also similar, sharing such features as straight spikes and lemmas that are abaxially quite densely covered with spines. In <italic><tp:taxon-name><tp:taxon-name-part taxon-name-part-type="genus" reg="Elymus">E.</tp:taxon-name-part><tp:taxon-name-part taxon-name-part-type="species" reg="nevskii">nevskii</tp:taxon-name-part></tp:taxon-name></italic>, however, the axis of the spikelet is rough only along the ribs, and they are abaxially glabrous. The leaf blades are usually glabrous abaxially and the nodes of the culms are always glabrous. The awn of the lemmas is up to 6 mm. Those features are all different from those of <italic><tp:taxon-name><tp:taxon-name-part taxon-name-part-type="genus" reg="Elymus">E.</tp:taxon-name-part><tp:taxon-name-part taxon-name-part-type="species" reg="uzbekistanicus">uzbekistanicus</tp:taxon-name-part></tp:taxon-name></italic>, as described herein (Fig. <xref ref-type="fig" rid="F14">14</xref>). Furthermore, such features of <italic><tp:taxon-name><tp:taxon-name-part taxon-name-part-type="genus" reg="Elymus">E.</tp:taxon-name-part><tp:taxon-name-part taxon-name-part-type="species" reg="uzbekistanicus">uzbekistanicus</tp:taxon-name-part></tp:taxon-name></italic> as location of leaf blades on top along thick and strongly projecting ribs and the dense short hairs, or less often spines, suggest that it belongs to sect. <tp:taxon-name><tp:taxon-name-part taxon-name-part-type="genus" reg="Elymus"/><tp:taxon-name-part taxon-name-part-type="section" reg="Anthosachne">Anthosachne</tp:taxon-name-part></tp:taxon-name> (<xref ref-type="bibr" rid="B81">Tzvelev 1976</xref>). Both phylogenetically and morphologically <italic><tp:taxon-name><tp:taxon-name-part taxon-name-part-type="genus" reg="Elymus">E.</tp:taxon-name-part><tp:taxon-name-part taxon-name-part-type="species" reg="uzbekistanicus">uzbekistanicus</tp:taxon-name-part></tp:taxon-name></italic> is similar to <italic><tp:taxon-name><tp:taxon-name-part taxon-name-part-type="genus" reg="Elymus">E.</tp:taxon-name-part><tp:taxon-name-part taxon-name-part-type="species" reg="praeruptus">praeruptus</tp:taxon-name-part></tp:taxon-name></italic>, especially in the following features: grayish green, convoluted, violet-colored glumes and narrow leaf blades, as well as in the erect spikes (less often slightly drooping). The sibling relationships in the evolutionary trees based on the cpDNA genome provide evidence for the morphological similarity. However, the two species differ in the morphology of the lemma, palea, and spikelet axis (Table <xref ref-type="table" rid="T1">1</xref>, Figs <xref ref-type="fig" rid="F15">15</xref>, <xref ref-type="fig" rid="F16">16</xref>).</p><fig id="F13" position="float" orientation="portrait"><object-id xmlns:xlink="http://www.w3.org/1999/xlink" content-type="doi" xlink:type="simple">10.3897/phytokeys.257.142950.figure13</object-id><object-id xmlns:xlink="http://www.w3.org/1999/xlink" content-type="arpha" xlink:type="simple">8EBB0E66-68CD-5A12-AB58-7F9637D5779F</object-id><label>Figure 13.</label><caption><p><italic><tp:taxon-name><tp:taxon-name-part taxon-name-part-type="genus" reg="Elymus">Elymus</tp:taxon-name-part><tp:taxon-name-part taxon-name-part-type="species" reg="uzbekistanicus">uzbekistanicus</tp:taxon-name-part></tp:taxon-name></italic><bold>a</bold> spike <bold>b</bold> spikelet <bold>c</bold> glumes <bold>d</bold> lemmas and paleas <bold>e</bold> stem <bold>f</bold> node <bold>g</bold> ligule.</p></caption><graphic xmlns:xlink="http://www.w3.org/1999/xlink" xlink:href="phytokeys-257-009_article-142950__-g013.jpg" position="float" orientation="portrait" xlink:type="simple" id="oo_1344024.jpg"><uri content-type="original_file" xlink:type="simple">https://binary.pensoft.net/fig/1344024</uri></graphic></fig><fig id="F14" position="float" orientation="portrait"><object-id xmlns:xlink="http://www.w3.org/1999/xlink" content-type="doi" xlink:type="simple">10.3897/phytokeys.257.142950.figure14</object-id><object-id xmlns:xlink="http://www.w3.org/1999/xlink" content-type="arpha" xlink:type="simple">B2CD890D-AB5A-5D13-A29F-1C03CC5477CD</object-id><label>Figure 14.</label><caption><p>The holotype of <italic><tp:taxon-name><tp:taxon-name-part taxon-name-part-type="genus" reg="Elymus">Elymus</tp:taxon-name-part><tp:taxon-name-part taxon-name-part-type="species" reg="uzbekistanicus">uzbekistanicus</tp:taxon-name-part></tp:taxon-name></italic> Usupbaev &amp; Alieva, sp. nov. [TASH055342].</p></caption><graphic xmlns:xlink="http://www.w3.org/1999/xlink" xlink:href="phytokeys-257-009_article-142950__-g014.jpg" position="float" orientation="portrait" xlink:type="simple" id="oo_1344025.jpg"><uri content-type="original_file" xlink:type="simple">https://binary.pensoft.net/fig/1344025</uri></graphic></fig><fig id="F15" position="float" orientation="portrait"><object-id xmlns:xlink="http://www.w3.org/1999/xlink" content-type="doi" xlink:type="simple">10.3897/phytokeys.257.142950.figure15</object-id><object-id xmlns:xlink="http://www.w3.org/1999/xlink" content-type="arpha" xlink:type="simple">06FBE091-4CE7-5F84-886F-B91F06AB5BC9</object-id><label>Figure 15.</label><caption><p>Spikelet axis <bold>a</bold><italic><tp:taxon-name><tp:taxon-name-part taxon-name-part-type="genus" reg="Elymus">E.</tp:taxon-name-part><tp:taxon-name-part taxon-name-part-type="species" reg="uzbekistanicus">uzbekistanicus</tp:taxon-name-part></tp:taxon-name></italic> – usually with long or more or less short hairs along the ribs and the back <bold>b</bold><italic><tp:taxon-name><tp:taxon-name-part taxon-name-part-type="genus" reg="Elymus">E.</tp:taxon-name-part><tp:taxon-name-part taxon-name-part-type="species" reg="praeruptus">praeruptus</tp:taxon-name-part></tp:taxon-name></italic> – back usually glabrous and smooth; ribs with bristles.</p></caption><graphic xmlns:xlink="http://www.w3.org/1999/xlink" xlink:href="phytokeys-257-009_article-142950__-g015.jpg" position="float" orientation="portrait" xlink:type="simple" id="oo_1344026.jpg"><uri content-type="original_file" xlink:type="simple">https://binary.pensoft.net/fig/1344026</uri></graphic></fig><fig id="F16" position="float" orientation="portrait"><object-id xmlns:xlink="http://www.w3.org/1999/xlink" content-type="doi" xlink:type="simple">10.3897/phytokeys.257.142950.figure16</object-id><object-id xmlns:xlink="http://www.w3.org/1999/xlink" content-type="arpha" xlink:type="simple">F36BAB24-AEEF-5CEC-83EE-CCE9370794D4</object-id><label>Figure 16.</label><caption><p>Leaf blades <bold>a</bold><italic><tp:taxon-name><tp:taxon-name-part taxon-name-part-type="genus" reg="Elymus">E.</tp:taxon-name-part><tp:taxon-name-part taxon-name-part-type="species" reg="uzbekistanicus">uzbekistanicus</tp:taxon-name-part></tp:taxon-name></italic> – longitudinally rolled or more or less flat, densely covered with long, spreading hairs on both surfaces) <bold>b</bold><italic><tp:taxon-name><tp:taxon-name-part taxon-name-part-type="genus" reg="Elymus">E.</tp:taxon-name-part><tp:taxon-name-part taxon-name-part-type="species" reg="praeruptus">praeruptus</tp:taxon-name-part></tp:taxon-name></italic> – adaxial surface covered with short hairs or glabrous.</p></caption><graphic xmlns:xlink="http://www.w3.org/1999/xlink" xlink:href="phytokeys-257-009_article-142950__-g016.jpg" position="float" orientation="portrait" xlink:type="simple" id="oo_1344027.jpg"><uri content-type="original_file" xlink:type="simple">https://binary.pensoft.net/fig/1344027</uri></graphic></fig><fig id="F17" position="float" orientation="portrait"><object-id xmlns:xlink="http://www.w3.org/1999/xlink" content-type="doi" xlink:type="simple">10.3897/phytokeys.257.142950.figure17</object-id><object-id xmlns:xlink="http://www.w3.org/1999/xlink" content-type="arpha" xlink:type="simple">48BC534F-DD99-565B-98F3-FCCAFD416903</object-id><label>Figure 17.</label><caption><p>Distribution of <italic><tp:taxon-name><tp:taxon-name-part taxon-name-part-type="genus" reg="Elymus">Elymus</tp:taxon-name-part><tp:taxon-name-part taxon-name-part-type="species" reg="uzbekistanicus">uzbekistanicus</tp:taxon-name-part></tp:taxon-name></italic> (Turkestan Range, Uzbekistan)</p></caption><graphic xmlns:xlink="http://www.w3.org/1999/xlink" xlink:href="phytokeys-257-009_article-142950__-g017.jpg" position="float" orientation="portrait" xlink:type="simple" id="oo_1344028.jpg"><uri content-type="original_file" xlink:type="simple">https://binary.pensoft.net/fig/1344028</uri></graphic></fig><table-wrap id="T1" position="float" orientation="portrait"><label>Table 1.</label><caption><p>Comparison of morphological features of <italic><tp:taxon-name><tp:taxon-name-part taxon-name-part-type="genus" reg="Elymus">E.</tp:taxon-name-part><tp:taxon-name-part taxon-name-part-type="species" reg="uzbekistanicus">uzbekistanicus</tp:taxon-name-part></tp:taxon-name></italic>, <italic><tp:taxon-name><tp:taxon-name-part taxon-name-part-type="genus" reg="Elymus">E.</tp:taxon-name-part><tp:taxon-name-part taxon-name-part-type="species" reg="nevskii">nevskii</tp:taxon-name-part></tp:taxon-name></italic>, and <italic><tp:taxon-name><tp:taxon-name-part taxon-name-part-type="genus" reg="Elymus">E.</tp:taxon-name-part><tp:taxon-name-part taxon-name-part-type="species" reg="praeruptus">praeruptus</tp:taxon-name-part></tp:taxon-name></italic>.</p></caption><table id="TID0EXCAK" rules="all"><tbody><tr><th rowspan="1" colspan="1">Features</th><th rowspan="1" colspan="1">
                      <italic>
                        <tp:taxon-name><tp:taxon-name-part taxon-name-part-type="genus" reg="Elymus">E.</tp:taxon-name-part><tp:taxon-name-part taxon-name-part-type="species" reg="uzbekistanicus">uzbekistanicus</tp:taxon-name-part></tp:taxon-name>
                      </italic>
                    </th><th rowspan="1" colspan="1">
                      <italic>
                        <tp:taxon-name><tp:taxon-name-part taxon-name-part-type="genus" reg="Elymus">E.</tp:taxon-name-part><tp:taxon-name-part taxon-name-part-type="species" reg="nevskii">nevskii</tp:taxon-name-part></tp:taxon-name>
                      </italic>
                    </th><th rowspan="1" colspan="1">
                      <italic>
                        <tp:taxon-name><tp:taxon-name-part taxon-name-part-type="genus" reg="Elymus">E.</tp:taxon-name-part><tp:taxon-name-part taxon-name-part-type="species" reg="praeruptus">praeruptus</tp:taxon-name-part></tp:taxon-name>
                      </italic>
                    </th></tr><tr><td rowspan="1" colspan="1">Leaf blades</td><td rowspan="1" colspan="1">1–4 (5) mm wide, convolute, more or less flat; densely long-hairy on both surfaces</td><td rowspan="1" colspan="1">7–11 mm wide, flat, abaxially glabrous, rough; adaxially sparsely hairy</td><td rowspan="1" colspan="1">1.2–4 mm wide, often convolute lengthwise; adaxially densely short hairy and with rather strongly protruding ribs</td></tr><tr><td rowspan="1" colspan="1">Spikelet axis</td><td rowspan="1" colspan="1">along the ribs and along the back is usually with long hairs, either at the bottom with more or less short hairs</td><td rowspan="1" colspan="1">segments rough only along two lateral ribs</td><td rowspan="1" colspan="1">lower internodes of axis of rather loose spikes usually smooth or with scattered short spines along the ribs</td></tr><tr><td rowspan="1" colspan="1">Lemma</td><td rowspan="1" colspan="1">8–9 mm, abaxially with quite dense even spines merging into hairs; awn flexuous, to 25 mm</td><td rowspan="1" colspan="1">both surfaces entirely or almost entirely with dense groups of spines or hairs; awn to 7 mm</td><td rowspan="1" colspan="1">with scattered spines, often with bluish scurf, 20–30 mm; awn more or less bent to the side</td></tr><tr><td rowspan="1" colspan="1">Palea</td><td rowspan="1" colspan="1">7–8 mm</td><td rowspan="1" colspan="1">linear, almost equal to lemma</td><td rowspan="1" colspan="1">linear, almost equal to lemma</td></tr><tr><td rowspan="1" colspan="1">Anthers</td><td rowspan="1" colspan="1">2–3 mm</td><td rowspan="1" colspan="1">1.8-3 mm</td><td rowspan="1" colspan="1">3–4.5 mm</td></tr></tbody></table></table-wrap><table-wrap id="T2" position="float" orientation="portrait"><label>Table 2.</label><caption><p>Distribution of species by botanical and geographical regions of Uzbekistan (<xref ref-type="bibr" rid="B73">Tojibaev et al. 2016</xref>).</p></caption><table id="TID0EMHAK" rules="all"><tbody><tr><th rowspan="1" colspan="4">I. Mountain Central Asian province</th></tr><tr><td rowspan="1" colspan="4">
                      <bold>Pamir-Alay Mountain system</bold>
                    </td></tr><tr><td rowspan="1" colspan="1">Botanical-geographical district</td><td rowspan="1" colspan="1">Species number</td><td rowspan="1" colspan="1">Botanical-geographical region</td><td rowspan="1" colspan="1">Species number</td></tr><tr><td rowspan="4" colspan="1">I-6 Western Hissar</td><td rowspan="4" colspan="1">7</td><td rowspan="1" colspan="1">I-6-a Kashkadarya</td><td rowspan="1" colspan="1">7</td></tr><tr><td rowspan="1" colspan="1">I-6-c Baysun</td><td rowspan="1" colspan="1">3</td></tr><tr><td rowspan="1" colspan="1">I-6-b Tarkapchigay</td><td rowspan="1" colspan="1">1</td></tr><tr><td rowspan="1" colspan="1">I-6-d Kuhitang</td><td rowspan="1" colspan="1">1</td></tr><tr><td rowspan="2" colspan="1">I-5 Kuhistan</td><td rowspan="2" colspan="1">6</td><td rowspan="1" colspan="1">I-5-a North Turkestan</td><td rowspan="1" colspan="1">6</td></tr><tr><td rowspan="1" colspan="1">I-5-b Malguzar</td><td rowspan="1" colspan="1">1</td></tr><tr><td rowspan="1" colspan="1">I-7 Hissar-Darvaz</td><td rowspan="1" colspan="1">5</td><td rowspan="1" colspan="1">I-7-a Sangardak-Tupalang</td><td rowspan="1" colspan="1">5</td></tr><tr><td rowspan="1" colspan="1">I-3 Fergana-Alay</td><td rowspan="1" colspan="1">2</td><td rowspan="1" colspan="1">I-3-b Eastern Alay</td><td rowspan="1" colspan="1">2</td></tr><tr><td rowspan="1" colspan="4">
                      <bold>Tian Shan Mountain system</bold>
                    </td></tr><tr><td rowspan="5" colspan="1">I-1 Western Tian Shan</td><td rowspan="5" colspan="1">7</td><td rowspan="1" colspan="1">I-1-a Ugam-Pskem</td><td rowspan="1" colspan="1">6</td></tr><tr><td rowspan="1" colspan="1">I-1-b Western Chatkal</td><td rowspan="1" colspan="1">6</td></tr><tr><td rowspan="1" colspan="1">I-1-d Lurama</td><td rowspan="1" colspan="1">6</td></tr><tr><td rowspan="1" colspan="1">I-1-c Arashan</td><td rowspan="1" colspan="1">3</td></tr><tr><td rowspan="1" colspan="1">I-1-e Chorkesar</td><td rowspan="1" colspan="1">1</td></tr></tbody></table></table-wrap></tp:treatment-sec><ref-list><ref id="B1"><mixed-citation xmlns:xlink="http://www.w3.org/1999/xlink" xlink:type="simple"><person-group><name name-style="western"><surname>Alam</surname><given-names>J</given-names></name><name name-style="western"><surname>Ali</surname><given-names>SI</given-names></name></person-group> (<year>2010</year>) <article-title>Contribution to the red list of the plants of Pakistan.</article-title><source>Pakistan Journal of Botany</source><volume>42</volume>(<issue>5</issue>): <fpage>2967</fpage>–<lpage>2971</lpage>.</mixed-citation></ref><ref id="B88"><mixed-citation xmlns:xlink="http://www.w3.org/1999/xlink" xlink:type="simple"><person-group><name name-style="western"><surname>Wagensommer</surname><given-names>RP</given-names></name><name name-style="western"><surname>Perrino</surname><given-names>EV</given-names></name><name name-style="western"><surname>Silletti</surname><given-names>GN</given-names></name></person-group> (<year>2014</year>) <article-title><italic><tp:taxon-name><tp:taxon-name-part taxon-name-part-type="genus">Carex</tp:taxon-name-part><tp:taxon-name-part taxon-name-part-type="species">phyllostachys</tp:taxon-name-part></tp:taxon-name></italic> C.A. Mey. (<tp:taxon-name><tp:taxon-name-part taxon-name-part-type="family">Cyperaceae</tp:taxon-name-part></tp:taxon-name>) new for Italy and phytogeographical considerations.</article-title><source>Phyton (Horn, Austria)</source><volume>54</volume>(<issue>2</issue>): <fpage>215</fpage>–<lpage>222</lpage>. <ext-link xlink:href="10.12905/0380.phyton54(2)2014-0215" ext-link-type="doi" xlink:type="simple">https://doi.org/10.12905/0380.phyton54(2)2014-0215</ext-link></mixed-citation></ref><ref id="B89"><mixed-citation xmlns:xlink="http://www.w3.org/1999/xlink" xlink:type="simple"><person-group><name name-style="western"><surname>Wagensommer</surname><given-names>RP</given-names></name><name name-style="western"><surname>Bartolucci</surname><given-names>F</given-names></name><name name-style="western"><surname>Fiorentino</surname><given-names>M</given-names></name><name name-style="western"><surname>Licht</surname><given-names>W</given-names></name><name name-style="western"><surname>Peccenini</surname><given-names>S</given-names></name><name name-style="western"><surname>Perrino</surname><given-names>EV</given-names></name><name name-style="western"><surname>Venanzoni</surname><given-names>R</given-names></name></person-group> (<year>2017</year>) <article-title>First record for the flora of Italy and lectotypification of the name <italic><tp:taxon-name><tp:taxon-name-part taxon-name-part-type="genus">Linum</tp:taxon-name-part><tp:taxon-name-part taxon-name-part-type="species">elegans</tp:taxon-name-part></tp:taxon-name></italic> (<tp:taxon-name><tp:taxon-name-part taxon-name-part-type="family">Linaceae</tp:taxon-name-part></tp:taxon-name>).</article-title><source>Phytotaxa</source><volume>296</volume>(<issue>2</issue>): <fpage>161</fpage>–<lpage>170</lpage>. <ext-link xlink:href="10.11646/phytotaxa.296.2.5" ext-link-type="doi" xlink:type="simple">https://doi.org/10.11646/phytotaxa.296.2.5</ext-link></mixed-citation></ref><ref id="B36"><mixed-citation xmlns:xlink="http://www.w3.org/1999/xlink" xlink:type="simple"><person-group><name name-style="western"><surname>Le Breton</surname><given-names>TD</given-names></name><name name-style="western"><surname>Zimmer</surname><given-names>HC</given-names></name><name name-style="western"><surname>Gallagher</surname><given-names>RV</given-names></name><name name-style="western"><surname>Cox</surname><given-names>M</given-names></name><name name-style="western"><surname>Allen</surname><given-names>S</given-names></name><name name-style="western"><surname>Auld</surname><given-names>TD</given-names></name></person-group> (<year>2019</year>) <article-title>Using IUCN criteria to perform rapid assessments of at-risk taxa.</article-title><source>Biodiversity and Conservation</source><volume>28</volume>(<issue>4</issue>): <fpage>863</fpage>–<lpage>883</lpage>. <ext-link xlink:href="10.1007/s10531-019-01697-9" ext-link-type="doi" xlink:type="simple">https://doi.org/10.1007/s10531-019-01697-9</ext-link></mixed-citation></ref><ref id="B82"><mixed-citation xmlns:xlink="http://www.w3.org/1999/xlink" xlink:type="simple"><person-group><name name-style="western"><surname>Tzvelev</surname><given-names>NN</given-names></name><name name-style="western"><surname>Probatova</surname><given-names>NS</given-names></name></person-group> (<year>2019</year>) Zlaki Rosii. Moskva, 646.</mixed-citation></ref><ref id="B81"><mixed-citation xmlns:xlink="http://www.w3.org/1999/xlink" xlink:type="simple"><person-group><name name-style="western"><surname>Tzvelev</surname><given-names>NN</given-names></name></person-group> (<year>1976</year>) Zlaki SSSR. Nauka Press, Leningrad, 104–127.</mixed-citation></ref><ref id="B73"><mixed-citation xmlns:xlink="http://www.w3.org/1999/xlink" xlink:type="simple"><person-group><name name-style="western"><surname>Tojibaev</surname><given-names>KSh</given-names></name><name name-style="western"><surname>Beshko</surname><given-names>NYu</given-names></name><name name-style="western"><surname>Popov</surname><given-names>VA</given-names></name></person-group> (<year>2016</year>) <article-title>Botanical-geographical regionalization of Uzbekistan.</article-title><source>Botanicheskii Zhurnal</source><volume>101</volume>(<issue>10</issue>): <fpage>1105</fpage>–<lpage>1132</lpage>.</mixed-citation></ref></ref-list></tp:taxon-treatment>
